# Supplementary material for: Transcriptional Responses of Herbaspirillum seropedicae to Environmental Phosphate Concentration
Source: Front Microbiol. 2021 Jun 10;12:666277. doi: 10.3389/fmicb.2021.666277 (PMC8222739; doi:10.3389/fmicb.2021.666277)
Supplement: Supplementary file 2 [file Table_1.XLS]

## Sheet: Table S1A
Table S1A. Expressed genes obtained by comparison of the RNA-seq libraries from H. seropedicae grown in NFb50 vsNFb5 (Coverage higher than 3, p-value =0.05)
Locus Tag	Feature ID	Fold change (EDGE)	p-value (EDGE)	RPKM means (NFb5)	RPKM means (NFb50)	Coverage (NFb5)	Coverage (NFb50)	log2FoldChange (DESeq)	p-value (DESeq)	Function description	Cluster of Orthologs Groups
>Hsero_4691	accC_3	2.28619	0.0430057	2.68284	8.04075	4.04762	9.00794	1.20831	6.44941e-05	accC acetyl/propionyl-CoA carboxylase, alpha subunit protein 5380966:5382981 forward	C - Energy production and conversion
>Hsero_2682	accD_1	-2.40172	0.0242713	6.41415	3.34027	9.45373	3.83501	-1.25486	0.00276318	accD acetyl-CoA carboxylase beta subunit protein 3060288:3061184 reverse	C - Energy production and conversion
>Hsero_3290	accD_2	1.71111	0.00606277	38.3151	82.1709	56	88.8276	0.788627	0.0012354	accD acetyl-coenzyme A carboxylase carboxyl transferase (subunit beta) protein 3768608:3769477 reverse	C - Energy production and conversion
>Hsero_2114	aceA	-7.60788	2.20937e-27	165.782	28.1981	245.579	31.6935	-2.93792	6.34363e-56	aceA isocitrate lyase protein 2379229:2380533 forward	C - Energy production and conversion
>Hsero_3978	aceE1	6.69236	9.2848e-12	3.08004	27.2154	4.74273	29.4705	2.77531	1.98918e-24	aceE1 pyruvate dehydrogenase E1 component protein 4562213:4564894 reverse	C - Energy production and conversion
>Hsero_1454	aceF	1.56518	0.00463803	31.0102	61.8051	46.5586	68.9009	0.659015	0.000778528	aceF dihydrolipoamide acetyltransferase component of pyruvate dehydrogenase complex (E2) protein 1675515:1677179 forward	I - Lipid transport and metabolism
>Hsero_0264	ackA	3.06178	1.24095e-07	84.2779	338.289	121.585	360.093	1.60699	8.32616e-10	ackA acetate kinase protein 277063:278256 forward	I;Q - Lipid transport and metabolism;Secondary metabolites biosynthesis, transport and catabolism
>Hsero_2283	acnA_1	1.46595	0.0295789	17.6711	33.2738	26.148	36.8268	0.538204	0.00370727	acnA aconitate hydratase protein 2580905:2583526 reverse	M - Cell wall
>Hsero_2979	acnA_2	1.66012	0.00312834	66.175	139.651	97.5811	158.171	0.735276	8.31126e-05	acnA aconitate hydratase protein 3392426:3395137 forward	K - Transcription
>Hsero_1587	acpA	1.77192	0.0299134	7.25187	16.5747	10.9243	17.746	0.818452	0.00193702	acpA phospholipase C protein 1818111:1819787 reverse	C - Energy production and conversion
>Hsero_2995	acpD_3	1.89294	0.000536699	14.4545	35.1779	21.8182	39.1707	0.919424	0.000373177	acpD acyl carrier protein phosphodiesterase protein 3410113:3410739 reverse	F - Nucleotide transport and metabolism
>Hsero_4209	acpP_2	-3.30928	1.94919e-07	154.993	62.044	239.298	67.3684	-1.74603	1.26328e-08	acpP acyl carrier protein 4813636:4813863 forward	P - Inorganic ion transport and metabolism
>Hsero_0484	acrA	1.63811	0.0014769	34.4264	72.3445	50.488	80.1323	0.71603	0.000249239	acrA acriflavin resistance lipoprotein A protein 530092:531300 reverse	L - DNA Replication, recombination and repair
>Hsero_3957	acrF	1.41395	0.0375821	72.5407	131.218	106.873	147.234	0.500289	0.00370235	acrF multidrug efflux system transmembrane protein 4535647:4538748 reverse	P - Inorganic ion transport and metabolism
>Hsero_0485	acrR_1	-3.1014	1.67882e-10	277.931	117.66	420.126	130.818	-1.64061	1.23016e-15	acrR transcription regulator protein 531912:532547 forward	P - Inorganic ion transport and metabolism
>Hsero_4123	acrR_2	1.75331	0.0103532	10.8976	24.5924	16.4895	27.0531	0.78153	0.0070176	acrR transcription regulator protein 4725615:4726235 reverse	J;E - Translation, ribosomal structure and biogenesis;Amino acid transport and metabolism
>Hsero_0964	adhA	3.6889	1.76002e-14	64.8073	307.951	95.5945	344.327	1.87915	3.34815e-25	adhA alcohol dehydrogenase protein 1057440:1058465 reverse	J;E - Translation, ribosomal structure and biogenesis;Amino acid transport and metabolism
>Hsero_1171	adk	-2.09777	2.21657e-05	250.714	148.15	371.02	161.826	-1.0714	1.6553e-07	adk adenylate kinase (ATP-AMP transphosphorylase) protein 1336652:1337308 forward	E - Amino acid transport and metabolism
>Hsero_4534	afuA	-4.82936	0.00150169	5.538	1.35822	7.94941	1.44535	-2.43239	8.65029e-07	afuA ABC-type Fe3+ transport system, periplasmic protein 5194254:5195360 reverse	E - Amino acid transport and metabolism
>Hsero_1504	aidB_2	1.42107	0.0236797	37.696	69.0632	56.4258	77.1765	0.49065	0.00609365	aidB acyl-CoA dehydrogenase protein 1726969:1728753 forward	E - Amino acid transport and metabolism
>Hsero_1871	alkA	-2.13871	1.14901e-05	136.773	79.5564	204.121	89.3333	-1.09147	7.82986e-08	alkA 3-methyl-adenine DNA glycosylase II protein 2122501:2123160 forward	E - Amino acid transport and metabolism
>Hsero_0085	amtB	2.24536	9.0317e-06	14.1882	41.0727	20.7175	45.7665	1.1557	1.03893e-07	amtB ammonium transporter transmembrane protein 99406:100938 forward	M - Cell wall
>Hsero_0579	amtH	4.60084	2.56886e-05	2.35086	14.3661	3.51575	15.7877	2.23348	1.39241e-11	amtH ammonium transporter transmembrane protein 636495:637700 reverse	E - Amino acid transport and metabolism
>Hsero_1444	ansB_1	1.60853	0.00199566	29.6211	60.84	43.9963	67.6004	0.706775	0.000459094	ansB L-asparaginase/archaeal Glu-tRNAGln amidotransferase subunit D protein 1660293:1661363 reverse	E - Amino acid transport and metabolism
>Hsero_3932	ansB_2	2.5546	3.18211e-08	81.9986	265.333	121.449	296.812	1.35475	9.1585e-13	ansB L-asparaginase/archaeal Glu-tRNAGln amidotransferase subunit D protein 4504293:4505120 forward	E - Amino acid transport and metabolism
>Hsero_3848	argC_2	1.55229	0.014723	30.9941	61.4455	44.5472	66.4355	0.648509	0.0129446	argC N-acetyl-gamma-glutamyl-phosphate reductase protein 4406579:4407616 reverse	J - Translation, ribosomal structure and biogenesis
>Hsero_3212	argE	2.12572	0.000101253	12.2249	33.4645	18.0216	36.7747	1.1056	3.81372e-06	argE acetylornithine deacetylase protein 3675217:3676419 reverse	C - Energy production and conversion
>Hsero_2929	argH	2.0732	0.000104849	12.7252	33.9618	18.6953	37.7921	1.05322	1.06776e-06	argH argininosuccinate lyase protein 3328317:3329711 forward	C - Energy production and conversion
>Hsero_0349	argJ	1.98142	0.00115854	10.0788	25.7268	14.6926	28.4142	0.999981	9.03817e-05	argJ N-acetylglutamate synthase protein 386389:387624 forward	E - Amino acid transport and metabolism
>Hsero_1424	aroG	1.7354	0.00126456	72.8711	159.689	107.486	180.037	0.801955	3.68792e-05	aroG 3-deoxy-D-arabino-heptulosonate 7-phosphate (DAHP) synthase protein 1636877:1637950 forward	C - Energy production and conversion
>Hsero_4801	asmA	-1.82683	0.00052775	27.6882	19.3719	41.5813	21.2396	-0.901198	7.14766e-06	asmA uncharacterized protein involved in outer membrane biogenesis protein 5508079:5510127 reverse	K - Transcription
>Hsero_4200	asnB_2	-3.58552	3.17439e-12	168.756	59.8945	256.154	66.3675	-1.84545	9.09478e-20	asnB asparagine synthase (glutamine-hydrolyzing) protein 4805479:4807350 forward	C - Energy production and conversion
>Hsero_4212	asnB_3	-2.82436	1.43672e-09	110.906	49.8827	165.563	55.6688	-1.50094	4.94401e-19	asnB asparagine synthase (glutamine-hydrolyzing) protein 4816844:4818727 forward	I - Lipid transport and metabolism
>Hsero_4215	asnB_4	-2.8888	1.33514e-09	100.863	44.5218	151.635	50.0212	-1.53451	3.12112e-18	asnB asparagine synthase (glutamine-hydrolyzing) protein 4820788:4822671 forward	T - Signal transduction mechanisms
>Hsero_0199	aspS	2.07056	0.000963696	9.01837	24.0792	13.2444	27.1111	1.08689	6.78619e-06	aspS aspartyl-tRNA synthetase protein 211267:213066 forward	T;N - Signal transduction mechanisms;Cell motility
>Hsero_4367	atpE	-1.4924	0.0312685	72.4017	63.3244	107.967	67.9675	-0.604925	0.0230166	atpE F0F1-type ATP synthase, subunit c protein 4998677:4998922 reverse	T;N - Signal transduction mechanisms;Cell motility
>Hsero_4366	atpF	2.46927	1.30249e-05	168.271	506.858	243.907	561.699	1.30695	4.86515e-07	atpF F0F1-type ATP synthase, subunit b protein 4998132:4998602 reverse	T - Signal transduction mechanisms
>Hsero_4365	atpH	-1.6916	0.00562154	103.113	76.3551	149.363	85.5431	-0.752151	0.00172021	atpH F0F1-type ATP synthase, delta subunit 4997597:4998130 reverse	T;N - Signal transduction mechanisms;Cell motility
>Hsero_0668	azlC	-4.97859	9.1221e-17	93.0306	23.9803	138.117	26.4631	-2.33789	2.46851e-24	azlC branched-chain amino acid permease (azaleucin resistance) protein 731951:732736 forward	T;N - Signal transduction mechanisms;Cell motility
>Hsero_4304	birA	1.62896	0.0141224	12.5376	26.2632	18.9147	29.1473	0.702849	0.01001	birA bifunctional: biotin operon repressor/biotin-[acetyl-CoA- carboxylase] synthetase protein 4922626:4923399 reverse	T;N - Signal transduction mechanisms;Cell motility
>Hsero_3805	btuE	2.2962	0.00656461	4.85528	14.4699	7.07819	16.1317	1.19979	0.00347177	btuE glutathione peroxidase protein 4358014:4358499 forward	T;N - Signal transduction mechanisms;Cell motility
>Hsero_3677	caiB_2	-1.90458	0.00386077	17.6515	11.8079	26.6667	13.0769	-0.923912	0.000216417	caiB acyl-CoA transferases/carnitine dehydratase protein 4211107:4212354 reverse	T - Signal transduction mechanisms
>Hsero_4222	capD	-1.56035	0.00989225	79.3507	65.8034	119.158	73.9188	-0.652729	0.000297321	capD polysaccharide biosynthesis protein 4828803:4830749 forward	T;N - Signal transduction mechanisms;Cell motility
>Hsero_3667	catR	-1.82487	0.00395869	18.8632	13.183	27.3754	14.6179	-0.869252	0.0015129	catR transcription regulator protein 4199638:4200540 reverse	P - Inorganic ion transport and metabolism
>Hsero_1387	cccA	2.07733	2.84541e-05	41.7398	112.21	62.4691	125.556	1.04373	7.25061e-09	cccA cytochrome c protein 1585859:1587154 reverse	P - Inorganic ion transport and metabolism
>Hsero_0155	ccmC	-1.43847	0.0153842	45.6916	40.7352	68.0866	45.5065	-0.53425	0.00465647	ccmC ABC-type transport system, permease component protein 163332:164486 forward	R - General function prediction only
>Hsero_2183	cdsA_2	2.06414	4.47601e-05	15.6794	41.6444	23.285	46.9565	1.0552	5.7557e-06	cdsA phosphatidate cytidylyltransferase transmembrane protein 2458027:2458854 forward	O - Posttranslational modification, protein turnover, chaperones
>Hsero_3226	chaC	1.67371	0.0151766	11.7462	25.293	17.2	28.4	0.732485	0.012438	chaC cation transport regulator protein 3687206:3687805 forward	H - Coenzyme transport and metabolism
>Hsero_3018	cheA_4	1.8482	0.000369547	21.9362	52.1277	32.4742	59.244	0.89955	1.62625e-05	cheA two component hybrid sensor histidine kinase/response regulator protein 3435086:3437413 reverse	R - General function prediction only
>Hsero_3096	cheA_5	2.24009	1.68775e-06	57.3896	165.47	84.8409	186.208	1.16158	1.65093e-11	cheA chemotaxis CheA protein 3550034:3551950 forward	R - General function prediction only
>Hsero_0626	cheB_1	-1.88492	0.000137264	412.013	273.272	618.709	302.618	-0.916595	7.74213e-07	cheB chemotaxis-specific methylesterase protein 685077:686222 forward	P - Inorganic ion transport and metabolism
>Hsero_2022	cheB_3	2.32813	1.1556e-06	41.4192	123.411	61.8519	139.185	1.22304	3.24999e-11	cheB chemotaxis-specific methylesterase protein 2286267:2287346 forward	P - Inorganic ion transport and metabolism
>Hsero_2726	cheD_4	2.1462	0.00313886	6.1805	17.1581	9.10345	19.6782	1.14231	1.20458e-05	cheD methyl-accepting chemotaxis transmembrane I protein 3105827:3107566 forward	K;T - Transcription;Signal transduction mechanisms
>Hsero_4227	cheD_7	3.10512	1.31062e-07	39.0422	154.092	57.6471	174.248	1.65235	1.26552e-09	cheD chemoreceptor glutamine deamidase protein 4834675:4835286 forward	C - Energy production and conversion
>Hsero_0394	cheD1	1.60553	0.00301473	27.6991	56.9803	41.1268	64.1315	0.700032	0.000385879	cheD1 methyl-accepting chemotaxis sensory transducer protein 428446:430149 forward	C - Energy production and conversion
>Hsero_3755	cheD3	2.02539	0.000471802	11.3896	29.7055	17.0213	32.8046	1.00402	3.93386e-06	cheD3 methyl-accepting chemotaxis I protein 4302175:4303725 reverse	O - Posttranslational modification, protein turnover, chaperones
>Hsero_3545	cheD4	1.66012	0.0564673	6.96992	14.919	10.1803	16.8161	0.788658	0.00238195	cheD4 methyl-accepting chemotaxis I protein 4063109:4065049 reverse	Q - Secondary metabolites biosynthesis, transport and catabolism
>Hsero_2020	cheR_3	-1.40168	0.0527495	67.7313	61.9023	101.901	69.0034	-0.493865	0.0105739	cheR chemotaxis protein methyltransferase 2284732:2285604 forward	T - Signal transduction mechanisms
>Hsero_0624	cheW_1	1.54477	0.01129	124.932	250.902	184.479	274.325	0.620278	0.00201083	cheW positive regulator of CheA protein activity protein 683657:684241 forward	I - Lipid transport and metabolism
>Hsero_2981	cheW_3	1.40735	0.0419687	213.172	388.096	323.471	429.507	0.486912	0.0117803	cheW CheW chemotaxis protein, positive regulator of CheA protein activity 3396753:3397259 reverse	K - Transcription
>Hsero_1976	cheY_6	-1.98557	2.21949e-05	53.3407	34.5418	79.4118	37.0588	-1.0232	6.63984e-05	cheY chemotaxis regulator protein 2233095:2233502 forward	O - Posttranslational modification, protein turnover, chaperones
>Hsero_3095	cheZ_2	1.97853	0.000321395	33.0784	82.7301	48.7989	89.2848	0.994227	1.52467e-05	cheZ chemotaxis phosphatase protein 3549294:3550034 forward	R - General function prediction only
>Hsero_1235	chrA_1	2.50479	0.00547506	3.51793	11.5035	5.13458	12.5328	1.33742	1.24176e-05	chrA chromate efflux protein 1397638:1399086 reverse	C - Energy production and conversion
>Hsero_3453	chrA_3	-2.03186	0.000469748	233.969	142.472	344.985	153.994	-1.02724	4.08509e-05	chrA chromate transport protein 3962409:3963074 reverse	C - Energy production and conversion
>Hsero_3364	cinA1	1.56651	0.00540907	33.9355	68.0703	51.0145	74.2029	0.639729	0.00595014	cinA1 competence- and mitomycin-induced protein 3855749:3856231 forward	C - Energy production and conversion
>Hsero_2110	clpB_2	-1.79126	0.000302526	413.503	292.102	608.043	327.208	-0.843883	2.01846e-06	clpB ATP-dependent Clp protease subunit (heat-shock) protein 2371225:2373810 forward	K - Transcription
>Hsero_1402	coaBC	1.49898	0.0205629	21.3697	41.1044	32.0802	46.3158	0.574471	0.00978294	coaBC phosphopantothenoylcysteine synthetase/decarboxylase protein 1604568:1605764 reverse	M - Cell wall
>Hsero_2655	cobL	-3.16286	5.3797e-12	52.4175	21.1429	79.1185	24.022	-1.66533	8.67906e-13	cobL precorrin-6y methylase methyltransferase protein 3030265:3030990 reverse	E - Amino acid transport and metabolism
>Hsero_4164	comFC	-1.99501	1.00131e-05	52.3416	33.4749	77.8667	37.8667	-0.990021	2.08555e-06	comFC amidophosphoribosyltransferase protein 4764130:4765029 forward	E - Amino acid transport and metabolism
>Hsero_2120	comJ	-3.19043	6.76983e-09	31.7588	12.5677	47.2973	14.5045	-1.61964	4.82908e-09	comJ external-DNA catabolic protein 2385340:2386227 forward	E - Amino acid transport and metabolism
>Hsero_1608	copA_2	-6.26819	6.81598e-26	79.3629	16.2948	118.192	18.2192	-2.67704	6.29578e-46	copA heavy metal translocating P-type ATPase protein 1834223:1836457 reverse	C - Energy production and conversion
>Hsero_1602	copB	2.81271	0.0114398	2.67036	9.88034	3.98268	11.0245	1.45706	2.56636e-05	copB copper tolerance protein 1827912:1829297 reverse	G - Carbohydrate transport and metabolism
>Hsero_1609	copZ	-5.28882	4.62772e-14	132.164	31.4621	200.597	36.6169	-2.38442	3.54537e-14	copZ heavy metal transport/detoxification protein 1836633:1836833 forward	G - Carbohydrate transport and metabolism
>Hsero_1231	corR	2.78904	3.70993e-06	8.58075	30.9147	12.6179	33.3008	1.4734	1.24727e-06	corR response regulator protein 1392029:1392643 reverse	G - Carbohydrate transport and metabolism
>Hsero_4160	coxA_2	-1.97691	6.06907e-05	221.561	148.237	332.938	165.037	-0.993469	2.45727e-07	coxA cytochrome c oxidase polypeptide I (cytochrome aa3 subunit 1) transmembrane protein 4759360:4760979 reverse	M - Cell wall
>Hsero_4161	coxB_3	-3.05932	5.96131e-11	215.212	89.3553	325.512	98.6736	-1.6181	1.40297e-18	coxB cytochrome c oxidase polypeptide II precursor (cytochrome aa3 subunit 2) transmembrane protein 4760998:4762158 reverse	S - Function unknown
>Hsero_4159	coxG	-1.5688	0.0053188	275.992	226.403	408.377	247.958	-0.656656	0.000338929	coxG cytochrome C oxidase assembly transmembrane protein 4758627:4759199 reverse	O - Posttranslational modification, protein turnover, chaperones
>Hsero_2171	cphA1	1.80843	0.00147263	13.2623	30.8513	19.2087	33.9427	0.857379	0.000133788	cphA1 cyanophycin synthetase protein 2443181:2445379 reverse	T - Signal transduction mechanisms
>Hsero_2170	cphA2	1.72591	0.0419249	7.46841	16.6202	11.1267	18.5237	0.780064	0.000221684	cphA2 cyanophycin synthetase protein 2440538:2443111 reverse	C - Energy production and conversion
>Hsero_2584	creA	-2.07065	0.0338032	7.9023	4.81754	11.245	5.3012	-1.02912	0.0402142	creA catabolite repression CreA protein 2947449:2947946 reverse	O - Posttranslational modification, protein turnover, chaperones
>Hsero_2568	crp_1	-1.86914	0.000790156	34.6327	23.4944	50.3835	26.4307	-0.871804	0.00107797	crp cyclic nucleotide-binding protein 2928719:2929396 forward	R - General function prediction only
>Hsero_4703	crp_2	1.4015	0.0394332	30.0786	54.3848	45.5111	60.2074	0.461888	0.0431224	crp cyclic nucleotide-binding protein 5394886:5395560 reverse	P - Inorganic ion transport and metabolism
>Hsero_2590	crtB1	-3.95379	5.66574e-10	26.7788	8.62054	40.7901	9.97531	-2.0245	3.6694e-11	crtB1 phytoene synthase protein 2956270:2957079 forward	F - Nucleotide transport and metabolism
>Hsero_1397	cspD_1	2.72586	7.71286e-09	153.586	542.34	233.43	599.807	1.43886	6.42089e-12	cspD cold-shock DNA-binding domain protein 1599607:1599813 reverse	J - Translation, ribosomal structure and biogenesis
>Hsero_1963	cstA	1.50633	0.0279578	40.2439	78.4785	60.2512	88.6184	0.575906	0.00335912	cstA carbon starvation A transmembrane protein 2220043:2222112 forward	C - Energy production and conversion
>Hsero_4153	ctaA	-1.42515	0.0264721	33.0364	29.7385	49.4635	33.2806	-0.532579	0.0100822	ctaA heme O oxygenase (cytochrome aa3-controlling) transmembrane protein 4754438:4755574 reverse	C - Energy production and conversion
>Hsero_4152	ctaB	-2.49157	4.46313e-08	44.6806	22.9272	65.5034	25.5928	-1.32069	1.00003e-08	ctaB protoheme IX farnesyltransferase (heme O synthase) transmembrane protein 4753548:4754441 reverse	U - Intracellular trafficking, secretion, and vesicular transport
>Hsero_3287	cvpA	-2.30793	2.10846e-06	181.607	103.649	270.818	115.13	-1.21725	1.30151e-08	cvpA colicin V production transmembrane protein 3765352:3765852 reverse	U - Intracellular trafficking, secretion, and vesicular transport
>Hsero_3057	cydA	3.22444	2.79706e-10	32.3369	134.926	48.7085	151.931	1.67294	3.32017e-17	cydA cytochrome bd-type quinol oxidase, subunit 1, protein 3513112:3514737 forward	I - Lipid transport and metabolism
>Hsero_3058	cydB	1.81228	0.000146124	32.7269	76.0514	48.2807	85.4035	0.86426	6.69047e-06	cydB cytochrome bd-type quinol oxidase, subunit 2, protein 3514765:3515904 forward	I;Q;R - Lipid transport and metabolism;Secondary metabolites biosynthesis, transport and catabolism;General function prediction only
>Hsero_2461	cyoD	1.83159	0.000746847	65.7722	157.694	99.1195	176.604	0.859251	9.27832e-05	cyoD ubiquinol oxidase subunit IV protein 2793635:2794111 reverse	I - Lipid transport and metabolism
>Hsero_3097	cysB_2	-3.09467	2.77997e-11	48.0086	19.6842	72.4416	21.8259	-1.63098	1.30171e-13	cysB cys regulon transcription regulator protein 3552037:3552978 reverse	I - Lipid transport and metabolism
>Hsero_3099	cysI	1.72654	0.00772221	11.0479	24.5313	16.4429	28.1272	0.859233	0.000814653	cysI sulfite reductase, beta subunit (hemoprotein) protein 3554001:3555698 forward	G - Carbohydrate transport and metabolism
>Hsero_1870	cysS	-1.47486	0.0269134	82.9378	71.0469	123.851	78.1609	-0.559931	0.00384759	cysS cysteinyl-tRNA synthetase protein 2121108:2122499 forward	C - Energy production and conversion
>Hsero_1644	dacC_1	1.80061	0.000469255	56.0686	128.589	83.4151	143.724	0.85118	1.37113e-06	dacC D-alanyl-D-alanine-endopeptidase (penicillin-binding) protein 1866084:1867184 forward	C - Energy production and conversion
>Hsero_0258	dadA_1	1.81296	0.000350656	23.3459	54.3516	33.8654	60.3443	0.866112	7.90413e-05	dadA glycine/D-amino acid oxidase (deaminating) protein 269035:270312 forward	C - Energy production and conversion
>Hsero_1684	dadA_6	3.54908	2.69134e-11	33.2774	152.202	50.2212	165.004	1.81973	5.74465e-19	dadA glycine/D-amino acid oxidase (deaminating) protein 1907188:1908489 reverse	P - Inorganic ion transport and metabolism
>Hsero_2240	dadA_7	2.7676	1.44455e-09	92.6004	335.229	137.757	370.876	1.45643	1.88267e-15	dadA D-amino acid dehydrogenase, small subunit, protein 2524608:2525879 reverse	U - Intracellular trafficking, secretion, and vesicular transport
>Hsero_4377	dadA_8	2.45503	0.029636	2.64	8.51031	4.08805	9.43396	1.26715	0.000517024	dadA glycine/D-amino acid oxidases (deaminating) protein 5008646:5009785 forward	U - Intracellular trafficking, secretion, and vesicular transport
>Hsero_2150	dadX	1.51878	0.055238	12.483	24.3893	18.963	26.2222	0.554072	0.0503707	dadX alanine racemase protein 2414906:2415985 forward	K;L - Transcription;DNA Replication, recombination and repair
>Hsero_0822	dapA_1	-1.71764	0.0152048	17.5484	13.0317	25.8635	14.4578	-0.765145	0.0194572	dapA dihydrodipicolinate synthase/N-acetylneuraminate lyase N-terminal protein 901737:902234 forward	P - Inorganic ion transport and metabolism
>Hsero_1368	dapA_3	2.00345	0.0215309	4.84138	12.5692	7.64387	13.8979	1.03913	0.0087267	dapA dihydrodipicolinate synthase/N-acetylneuraminate lyase protein 1564133:1565053 reverse	C - Energy production and conversion
>Hsero_2618	dctA_1	1.9957	0.000474874	43.3562	111.484	62.2021	127.119	0.998479	4.5598e-05	dctA C4-dicarboxylate transport transmembrane protein 2987629:2988954 reverse	N - Cell motility
>Hsero_4541	dctA_2	3.14512	0.016989	1.4949	6.32574	2.27205	6.93572	1.74301	3.09612e-05	dctA C4-dicarboxylate transport transmembrane protein 5203958:5205295 forward	D - Cell cycle control, cell division, chromosome partitioning
>Hsero_2684	dctM_2	-1.97066	0.0106155	11.3082	7.28676	16.7111	8.05926	-1.08298	0.000430888	dctM TRAP-type C4-dicarboxylate transport system, large permease component protein 3063199:3064548 reverse	N;O - Cell motility;Posttranslational modification, protein turnover, chaperones
>Hsero_0844	dctP_1	1.682	0.00217582	21.8217	46.9912	32.398	51.5025	0.754137	0.000563655	dctP TRAP-type C4-dicarboxylate transport system, periplasmic component protein 932160:933164 forward	N - Cell motility
>Hsero_2686	dctP_3	-2.64954	6.81482e-06	21.1541	10.1461	31.3725	11.6263	-1.44525	3.58846e-06	dctP TRAP-type C4-dicarboxylate transport system, periplasmic component protein 3065120:3065986 reverse	N - Cell motility
>Hsero_2685	dctQ_2	-6.5256	3.28266e-13	24.896	4.83019	37.0294	5.52677	-2.78278	1.03943e-13	dctQ TRAP-type C4-dicarboxylate transport system, small permease component protein 3064545:3065123 reverse	N - Cell motility
>Hsero_0843	dctS	1.74416	0.0434479	6.75811	15.209	10.1531	16.9086	0.808265	0.000447795	dctS C4-dicarboxylate transport sensor (histidine kinase) protein 929653:931677 reverse	N - Cell motility
>Hsero_0338	ddlB	1.67628	0.00274806	51.4852	111.737	76.0199	124.418	0.738793	6.10941e-05	ddlB D-alanine-D-alanine ligase B protein 373524:374528 forward	N;U - Cell motility;Intracellular trafficking, secretion, and vesicular transport
>Hsero_1843	ddpA_2	2.17566	0.0155374	4.56532	12.8949	6.76845	14.6565	1.10065	0.00011674	ddpA ABC-type dipeptide transport system, periplasmic protein 2093168:2094739 forward	N;U;O - Cell motility;Intracellular trafficking, secretion, and vesicular transport;Posttranslational modification, protein turnover, chaperones
>Hsero_0837	dedA_1	-3.68495	7.09386e-11	91.0383	32.5404	137.919	37.0437	-1.89589	1.20355e-14	dedA DedA DSG-1 transmembrane protein 924300:924962 forward	N;U - Cell motility;Intracellular trafficking, secretion, and vesicular transport
>Hsero_4680	def_2	-1.52046	0.0439403	24.0121	20.1126	34.9904	21.58	-0.595998	0.0543135	def polypeptide deformylase protein 5371045:5371563 forward	N;U - Cell motility;Intracellular trafficking, secretion, and vesicular transport
>Hsero_1932	degQ_1	1.81311	0.00081729	18.5193	43.3011	27.2076	48.2488	0.848405	6.7763e-05	degQ periplasmic trypsin-like serine protease, containing C-terminal PDZ domain protein 2188163:2189641 forward	N - Cell motility
>Hsero_4052	degQ_3	1.40967	0.041304	27.4564	49.2972	41.0152	53.3333	0.499637	0.0272282	degQ periplasmic trypsin-like serine protease protein 4647995:4649176 forward	K - Transcription
>Hsero_2404	dksA_2	1.68535	0.00573637	382.041	869.608	574.655	960.961	0.745803	0.00107345	dksA DnaK suppressor protein 2732028:2732360 forward	N;U - Cell motility;Intracellular trafficking, secretion, and vesicular transport
>Hsero_3829	dld1	2.35418	9.69905e-06	12.346	37.4979	18.4181	41.4124	1.18944	1.27006e-07	dld1 D-lactate dehydrogenase (cytochrome) protein 4385787:4387202 reverse	N - Cell motility
>Hsero_1846	dmpA	2.18164	0.0430057	2.7974	7.98641	4.21053	8.49903	1.17667	0.00711611	dmpA L-aminopeptidase/D-esterase protein 2096750:2097775 forward	N - Cell motility
>Hsero_3571	dnaE_2	1.49047	0.017471	21.9796	42.1149	32.6337	46.9962	0.55885	0.00135295	dnaE DNA polymerase III (alpha chain) protein 4095024:4098482 reverse	N - Cell motility
>Hsero_0868	dnaG	-1.41486	0.0196915	46.7579	42.5001	69.8497	47.5904	-0.517876	0.00415398	dnaG DNA primase protein 962832:964628 forward	N;U - Cell motility;Intracellular trafficking, secretion, and vesicular transport
>Hsero_0615	dnaK	-1.67588	0.0014777	174.864	132.492	258.217	148.501	-0.74614	1.61369e-05	dnaK molecular chaperone protein 672359:674299 forward	N;U - Cell motility;Intracellular trafficking, secretion, and vesicular transport
>Hsero_3761	doc	-2.99076	1.64591e-09	100.115	42.4091	147.708	48.3333	-1.56999	2.34499e-11	doc prophage maintenance system killer (death-on-curing) protein 4308289:4308672 forward	N - Cell motility
>Hsero_0431	dps	-1.75935	0.00120607	34.2108	24.7843	51.3939	27.6364	-0.811281	0.00240901	dps DNA-binding ferritin-like protein 467422:467916 reverse	J - Translation, ribosomal structure and biogenesis
>Hsero_1401	dut	2.15583	3.50407e-05	14.3483	39.8719	21.6889	44.2667	1.0874	0.000146228	dut deoxyuridine 5'-triphosphate nucleotidohydrolase protein 1604045:1604494 reverse	T - Signal transduction mechanisms
>Hsero_3063	efp	2.01553	5.3697e-05	66.4972	166.909	98.6111	184.444	1.0212	1.26595e-06	efp translation elongation factor P (EF-P)/translation initiation factor 5A (eIF-5A) protein 3519361:3519936 forward	H - Coenzyme transport and metabolism
>Hsero_2770	eno	1.5444	0.0110045	24.8672	49.2494	36.4486	53.8318	0.624435	0.00397956	eno enolase (2-Phosphoglycerate dehydratase) protein 3161237:3162520 reverse	D - Cell cycle control, cell division, chromosome partitioning
>Hsero_1937	era	1.4266	0.032681	37.4739	69.0556	56.3441	75.5269	0.486583	0.0223869	era GTP-binding ERA protein 2194065:2194994 forward	D - Cell cycle control, cell division, chromosome partitioning
>Hsero_0711	eriC_1	3.10371	0.0227755	1.60675	6.68584	2.41327	7.36048	1.68467	1.98851e-05	eriC chloride-channel protein 773378:774703 forward	J - Translation, ribosomal structure and biogenesis
>Hsero_1783	etf	1.86113	0.000526921	39.1053	92.3816	58.9147	102.993	0.900879	1.45097e-06	etf electron transfer flavoprotein-ubiquinone oxidoreductase protein 2014263:2015939 reverse	D - Cell cycle control, cell division, chromosome partitioning
>Hsero_1503	etfA	1.78419	0.000282327	124.559	284.759	186.237	318.968	0.831884	1.02678e-06	etfA electron transfer flavoprotein, alpha subunit, protein 1725944:1726873 forward	U - Intracellular trafficking, secretion, and vesicular transport
>Hsero_0293	exbD_1	-4.72142	0.000863343	5.74556	1.4488	8.43137	1.76471	-2.26814	0.00204066	exbD biopolymer transport ExbD/TolR protein 313912:314319 reverse	C - Energy production and conversion
>Hsero_0689	exbD_3	-1.64447	0.00204567	41.6576	32.5391	62.9257	35.8753	-0.744885	0.00445812	exbD biopolymer transport ExbD/TolR protein 752891:753307 reverse	P - Inorganic ion transport and metabolism
>Hsero_1924	fabD_1	1.81033	0.00294516	12.7897	29.7937	18.7781	33.612	0.855494	0.000533893	fabD malonyl CoA-[acyl-carrier-protein] transacylase protein 2181714:2182646 forward	J - Translation, ribosomal structure and biogenesis
>Hsero_0584	fabG_10	-11.7197	0.00782897	2.64116	0.160344	3.79526	0.19975	-4.20721	0.000393106	fabG 3-oxoacyl-(acyl-carrier protein) reductase protein 643002:643736 reverse	M;G - Cell wall
>Hsero_1263	fabG_11	-4.99816	0.0215307	2.52641	0.53549	3.83917	0.622568	-2.68335	0.0013875	fabG 3-oxoacyl-(acyl-carrier protein) reductase protein 1435202:1435954 reverse	M - Cell wall
>Hsero_4399	fabG_8	-2.29099	0.000791447	15.1282	8.38392	22.6455	9.52381	-1.22412	0.000102035	fabG short-chain alcohol dehydrogenase protein 5032202:5032969 forward	C - Energy production and conversion
>Hsero_4208	fabH_2	-3.16208	4.90055e-11	122.423	49.5825	183.365	56.2116	-1.66185	1.06261e-17	fabH 3-oxoacyl-(acyl-carrier-protein) synthase III protein 4812705:4813649 forward	J - Translation, ribosomal structure and biogenesis
>Hsero_2406	fabI_1	1.53551	0.0292571	24.1936	48.4246	36.5625	52.7083	0.579163	0.0286917	fabI NADH-dependent enoyl-[acyl-carrier-protein] reductase protein 2734131:2734898 forward	E - Amino acid transport and metabolism
>Hsero_3424	fabI_2	2.15724	0.0177519	4.68496	13.1145	7.04981	14.0996	1.04684	0.00549629	fabI enoyl-[acyl-carrier-protein] reductase (NADH) protein 3927509:3928291 forward	C - Energy production and conversion
>Hsero_0255	fadB	2.35766	4.98666e-07	27.0525	82.8003	39.8015	90.6865	1.20609	4.78869e-09	fadB 3-hydroxyacyl-CoA dehydrogenase oxidoreductase protein 263975:266392 forward	C - Energy production and conversion
>Hsero_0672	fbaA	1.35561	0.0528475	36.6652	63.6593	54.1596	70.6854	0.444715	0.0216141	fbaA fructose-1,6-bisphosphate aldolase protein 736057:737121 forward	R - General function prediction only
>Hsero_3549	fbp	1.69161	0.00240713	19.8053	43.0429	29.4611	47.505	0.743244	0.0008216	fbp fructose-1,6-bisphosphatase protein 4069035:4070036 reverse	E - Amino acid transport and metabolism
>Hsero_0986	fbpC	2.11894	0.0146548	5.18169	14.2294	7.8453	15.5801	1.02737	0.00012698	fbpC TonB-dependent siderophore receptor protein 1085404:1087575 reverse	C - Energy production and conversion
>Hsero_0840	fdx_1	-2.00623	0.043888	8.47618	5.34405	12.567	5.90038	-1.05196	0.00136399	fdx ferredoxin [4Fe-4S]-type protein 927047:928090 forward	K;G - Transcription;Carbohydrate transport and metabolism
>Hsero_1905	fdx_3	2.07618	0.0535989	3.67542	9.93039	5.42773	10.6195	1.05001	0.0678441	fdx ferredoxin protein 2163912:2164250 reverse	E - Amino acid transport and metabolism
>Hsero_3138	fdx_6	3.25538	1.55715e-06	7.49941	31.6892	10.6195	34.2183	1.75007	2.83972e-05	fdx ferredoxin [2Fe-2S]-type protein 3595047:3595385 reverse	C - Energy production and conversion
>Hsero_4306	fdx_7	2.19991	0.000619074	9.29646	26.0507	14.2056	27.9128	1.16633	0.00451869	fdx ferredoxin [2Fe-2S]-type protein 4924832:4925152 forward	J - Translation, ribosomal structure and biogenesis
>Hsero_4800	fdx_8	-3.43007	6.04838e-14	61.128	22.6898	90.8251	24.2904	-1.81174	2.52183e-10	fdx ferredoxin [2Fe-2S]-type protein 5506992:5507294 forward	J - Translation, ribosomal structure and biogenesis
>Hsero_1626	fdxA	1.65131	0.0100479	38.4084	80.59	56.0494	86.4198	0.723843	0.00794851	fdxA ferredoxin protein 1849404:1849727 reverse	G - Carbohydrate transport and metabolism
>Hsero_2433	fecI_3	-1.9042	0.043888	8.46111	5.6278	12.1905	6.70476	-0.903274	0.0497343	fecI RNA polymerase sigma-70 factor, ECF subfamily (sigma-24) transcription regulator protein 2762491:2763015 reverse	E - Amino acid transport and metabolism
>Hsero_0051	feoB	-2.43947	0.000750132	13.5818	7.0517	20.4488	7.83799	-1.31457	7.39878e-08	feoB ferrous iron transport B transmembrane protein 64343:66169 forward	G - Carbohydrate transport and metabolism
>Hsero_1000	fhaB_1	1.4323	0.0433121	21.0883	38.6807	31.4085	44.3085	0.529039	0.00900579	fhaB filamentous hemagglutinin outer membrane protein 1103337:1108043 forward	K - Transcription
>Hsero_1001	fhaC_1	2.07447	0.000762237	9.78908	26.1743	14.6996	29.4935	1.06729	2.25757e-06	fhaC hemolysin activation/secretion protein 1108052:1109749 forward	O - Posttranslational modification, protein turnover, chaperones
>Hsero_3252	fhaC_2	-2.39942	0.000941791	14.8538	7.84943	22.245	8.47863	-1.25643	1.11053e-06	fhaC hemolysin activation/secretion protein 3716538:3718292 reverse	O - Posttranslational modification, protein turnover, chaperones
>Hsero_3295	fimV	1.47418	0.0325352	49.7232	94.7871	74.6191	104.288	0.550796	0.0036534	fimV transmembrane Tfp pilus assembly FimV protein 3773579:3776269 reverse	O - Posttranslational modification, protein turnover, chaperones
>Hsero_0414	fis	-2.47094	4.40035e-06	63.4022	31.6632	95.7265	35.2137	-1.29912	9.55797e-05	fis factor-for-inversion-stimulation transcription regulator protein 448801:449034 forward	F;R - Nucleotide transport and metabolism;General function prediction only
>Hsero_3205	fixI	2.25803	1.46482e-06	58.4914	169.925	86.3492	189.905	1.17466	9.49263e-12	fixI cation transport P-type ATPase protein 3666315:3668834 reverse	S - Function unknown
>Hsero_3203	fixN	1.41096	0.0306157	467.286	840.741	691.653	952.717	0.494021	0.00542678	fixN cbb3-type cytochrome c oxidase, subunit I transmembrane protein 3664570:3665997 reverse	J - Translation, ribosomal structure and biogenesis
>Hsero_3202	fixO	1.58497	0.00576339	675.727	1361.59	999.285	1545.89	0.662089	0.000649676	fixO cbb3-type cytochrome c oxidase, subunit II transmembrane protein 3663942:3664556 reverse	R - General function prediction only
>Hsero_2069	flaG	-1.75332	0.00396367	47.1841	33.5986	71.7778	36	-0.81834	0.00759697	flaG flagellin protein 2330833:2331192 reverse	J - Translation, ribosomal structure and biogenesis
>Hsero_2028	fleN	1.95901	0.000131415	39.9245	100.263	58.9263	112.36	0.972866	5.5343e-07	fleN antiactivator of flagellar biosynthesis FleN protein 2293653:2294453 forward	K - Transcription
>Hsero_2032	flgA	2.41157	5.23395e-06	31.3836	97.1757	47.268	111.477	1.26861	2.16795e-08	flgA flagellar basal body P-ring formation protein 2296248:2297012 reverse	E - Amino acid transport and metabolism
>Hsero_2035	flgD	1.80775	0.000885358	43.4081	101.175	64.177	112.31	0.847367	2.42923e-05	flgD flagellar basal-body rod modification protein 2298046:2298768 forward	E - Amino acid transport and metabolism
>Hsero_2036	flgE_1	2.67022	2.8124e-08	36.1726	123.896	54.1339	138.753	1.41436	2.80231e-15	flgE flagellar basal-body rod FlgE protein 2298808:2300106 forward	E - Amino acid transport and metabolism
>Hsero_2037	flgF	1.61892	0.00778808	48.866	102.329	73.7127	114.255	0.681251	0.00133408	flgF flagellar basal body rod FlgF protein 2300221:2300958 forward	E - Amino acid transport and metabolism
>Hsero_2038	flgG	1.69073	0.00250417	60.4389	132.498	91.4432	148.659	0.746866	0.000156643	flgG flagellar basal-body rod FlgG protein 2300996:2301778 forward	T;E - Signal transduction mechanisms;Amino acid transport and metabolism
>Hsero_2039	flgH_1	1.41251	0.0505187	56.3617	102.668	84.1212	115.515	0.491575	0.0170625	flgH flagellar basal-body L-ring protein 2301844:2302503 forward	T;E - Signal transduction mechanisms;Amino acid transport and metabolism
>Hsero_2040	flgI	1.94753	0.000406872	160.083	403.414	239.646	454.889	0.956066	2.27542e-05	flgI flagellar basal-body P-ring protein 2302542:2303672 forward	G;F;R - Carbohydrate transport and metabolism;Nucleotide transport and metabolism;General function prediction only
>Hsero_2041	flgJ	1.97254	0.000251386	84.26	213.288	128.985	242.379	0.976797	1.13412e-05	flgJ flagellar basal-body FlgJ protein 2303766:2304740 forward	R - General function prediction only
>Hsero_2030	flgN	-2.26233	1.72689e-06	289.974	159.857	428.41	180.915	-1.1758	5.79494e-09	flgN flagellar biosynthesis/type III secretory pathway chaperone protein 2295283:2295741 reverse	L - DNA Replication, recombination and repair
>Hsero_2026	flhA	2.81399	2.53284e-09	60.4349	221.689	90.6138	249.405	1.47786	1.79752e-15	flhA flagellar biosynthesis FlhA transmembrane protein 2290020:2292137 forward	G - Carbohydrate transport and metabolism
>Hsero_2025	flhB_1	1.6573	0.00221036	101.86	211.914	150.476	234.422	0.734589	9.20661e-05	flhB flagellar biosynthesis FlhB transmembrane protein 2288842:2290017 forward	S - Function unknown
>Hsero_2027	flhF	1.87998	0.000184299	53.0918	128.144	78.5993	141.899	0.908491	1.06894e-07	flhF flagellar biosynthesis GTP-binding protein 2292134:2293618 forward	S - Function unknown
>Hsero_2029	fliA	2.02498	3.97179e-05	57.7028	150.249	86.3129	168.49	1.01202	1.68732e-07	fliA RNA polymerase sigma factor for flagellar operon (sigma-F factor) protein 2294459:2295193 forward	R - General function prediction only
>Hsero_2061	fliE	-1.6258	0.00904871	163.321	124.152	239.776	135.574	-0.70384	0.00282035	fliE flagellar hook-basal body protein 2324933:2325289 forward	S - Function unknown
>Hsero_2058	fliG	1.46367	0.018772	106.151	197.506	157.189	219.839	0.549234	0.00184773	fliG flagellar motor switch FliG protein 2321913:2322908 reverse	T;N - Signal transduction mechanisms;Cell motility
>Hsero_2056	fliI	2.3444	3.84881e-06	16.057	48.5083	23.7669	53.3902	1.24348	4.6178e-08	fliI flagellum-specific ATP synthase protein 2319713:2321119 reverse	S - Function unknown
>Hsero_2055	fliJ	1.43538	0.0213168	358.849	646.36	538.957	720.181	0.519479	0.00305178	fliJ flagellar protein 2319235:2319675 reverse	C - Energy production and conversion
>Hsero_1928	fliK_1	-2.02771	1.66533e-05	65.0189	40.3883	96.9261	45.988	-1.00041	2.58641e-05	fliK flagellar hook-length control protein 2185158:2185658 forward	K - Transcription
>Hsero_2054	fliK_2	1.77988	0.000463078	80.231	180.966	120.247	203.58	0.835907	2.33667e-06	fliK flagellar hook-length control protein 2317891:2319186 reverse	S - Function unknown
>Hsero_2053	fliL	1.6525	0.00771972	78.8322	167.417	114.729	184.496	0.725282	0.00237462	fliL flagellar FliL transmembrane protein 2317240:2317755 reverse	S - Function unknown
>Hsero_2052	fliM	1.60744	0.00694238	87.8303	182.145	133.174	204.1	0.676505	0.000848613	fliM flagellar motor switch FliM protein 2316206:2317210 reverse	S - Function unknown
>Hsero_2050	fliO	1.75023	0.00280982	18.0483	40.7846	26.9243	44.4444	0.76965	0.00287667	fliO flagellar biogenesis FliO protein 2315108:2315728 reverse	S - Function unknown
>Hsero_2049	fliP	2.28578	1.35569e-05	15.1164	44.7745	22.2041	48.7619	1.16034	8.99325e-06	fliP flagellar biosynthetic protein FliP precursor protein 2314327:2315061 reverse	E - Amino acid transport and metabolism
>Hsero_2048	fliQ	2.76234	0.000157666	5.10023	18.3006	8	20.7407	1.48543	0.00436106	fliQ flagellar biosynthetic FliQ protein 2314036:2314305 reverse	S - Function unknown
>Hsero_2065	fliT	-1.7913	0.00131559	36.043	25.9829	54.5455	27.8788	-0.897301	0.0036179	fliT flagellar FliT protein 2327706:2328035 reverse	S - Function unknown
>Hsero_2086	fmt_1	-3.00873	3.90328e-07	105.523	45.4184	162.614	51.329	-1.59538	1.82693e-09	fmt methionyl-tRNA formyltransferase protein 2346014:2346931 reverse	I - Lipid transport and metabolism
>Hsero_2381	fnr_1	1.77909	0.00123606	37.1249	84.8943	55.2869	95.6288	0.83252	2.19678e-05	fnr Crp/Fnr family transcription regulator protein 2710670:2711488 forward	O - Posttranslational modification, protein turnover, chaperones
>Hsero_3197	fnr_3	-1.38031	0.0464826	313.84	287.122	469.104	323.059	-0.465884	0.0105928	fnr Crp/Fnr family transcription regulator protein 3659370:3660206 forward	R - General function prediction only
>Hsero_1451	folD	-2.45733	1.06234e-08	50.6285	26.2178	75.6501	29.1253	-1.29417	7.45258e-10	folD bifunctional enzyme: methylenetetrahydrofolate dehydrogenase/methenyltetrahydrofolate cyclohydrolase protein 1669392:1670237 reverse	O - Posttranslational modification, protein turnover, chaperones
>Hsero_0628	folK	-1.56173	0.0115712	65.4304	53.0974	98.107	58.4362	-0.64949	0.00274681	folK 2-amino-4-hydroxy-6- hydroxymethyldihydropteridine pyrophosphokinase protein 687520:688005 reverse	S - Function unknown
>Hsero_1384	folP	-1.48815	0.0299929	27.1671	23.315	40.7067	25.2532	-0.580138	0.0196579	folP 7,8-dihydropteroate synthase protein 1582725:1583573 forward	S - Function unknown
>Hsero_0977	fsr	2.19119	0.0076351	5.22669	14.8428	7.72947	16.5539	1.16214	3.09966e-05	fsr fosmidomycin resistance protein 1073040:1074281 reverse	S - Function unknown
>Hsero_0340	ftsA	1.7958	0.000332139	95.9808	219.914	141.833	244.736	0.845733	1.45894e-06	ftsA actin-like ATPase involved in cell division protein 375340:376572 forward	T;E - Signal transduction mechanisms;Amino acid transport and metabolism
>Hsero_2769	ftsB	-2.62292	9.83125e-08	130.645	61.9712	196.845	67.9898	-1.39777	7.06152e-10	ftsB cell division, septum formation initiator, FtsB protein 3160790:3161182 reverse	I - Lipid transport and metabolism
>Hsero_0330	ftsI	1.54814	0.0166068	43.2438	86.6193	65.0703	97.3131	0.615928	0.00138018	ftsI cell division FtsI protein/penicillin-binding protein 2 361603:363381 forward	R - General function prediction only
>Hsero_1382	ftsJ	-1.6773	0.00348765	32.1716	24.4667	48.642	28.0247	-0.735207	0.00438776	ftsJ 23S rRNA methyltransferase (Cell division protein FtsJ) protein 1579688:1580335 forward	K - Transcription
>Hsero_1439	ftsK1	1.89333	0.00136537	12.0573	29.3825	18.0317	33.1683	0.894056	6.96783e-05	ftsK1 DNA translocase FtsK 1 protein 1652402:1653976 forward	I - Lipid transport and metabolism
>Hsero_0335	ftsW_1	1.54598	0.0111211	59.1236	118.694	87.267	131.754	0.619368	0.000673201	ftsW rod shape-determining (RodA protein) transmembrane protein 369759:371024 forward	S - Function unknown
>Hsero_4666	ftsW_2	1.89071	0.0108773	8.19439	19.979	11.8919	21.8378	0.912777	0.00147629	ftsW rod shape-determining (RodA protein) transmembrane protein 5356280:5357389 forward	S - Function unknown
>Hsero_4146	ftsY	1.83871	0.00101813	21.719	51.7543	31.7184	55.9834	0.861912	0.000591583	ftsY signal recognition particle GTPase involved in cell division protein 4747817:4748782 forward	S - Function unknown
>Hsero_0341	ftsZ	1.38564	0.0560322	53.0628	94.2185	79.0572	104.983	0.468473	0.00703647	ftsZ cell division GTPase (FtsZ) transmembrane protein 376861:378048 forward	G - Carbohydrate transport and metabolism
>Hsero_1543	fumA	2.09744	4.60449e-05	14.7634	39.8473	21.6342	44.9287	1.06588	1.35513e-06	fumA fumarate hydratase protein 1777001:1778542 reverse	U - Intracellular trafficking, secretion, and vesicular transport
>Hsero_0608	fur_1	-2.8221	1.6585e-08	90.7895	41.1563	137.653	45.2582	-1.51327	5.63096e-11	fur ferric uptake regulator protein 664883:665308 forward	T - Signal transduction mechanisms
>Hsero_4332	fusA_2	3.3471	2.89848e-09	8.40378	36.3895	12.5356	40.3799	1.72262	1.30676e-16	fusA translation elongation factor (EF-G) protein 4957320:4959425 forward	S - Function unknown
>Hsero_1125	gabD2	1.73906	0.0484251	6.24943	14.0305	9.28475	15.5466	0.815367	0.00148287	gabD2 NADP-dependent succinate-semialdehyde dehydrogenase protein 1281071:1282552 reverse	K - Transcription
>Hsero_0476	galE_1	-1.59324	0.00773845	62.5448	50.6403	92.4611	56.324	-0.68131	0.000370732	galE UDP-glucose 4-epimerase protein 518047:519009 reverse	S - Function unknown
>Hsero_4194	galE_4	-2.6605	4.60835e-08	124.119	59.1383	187.263	65.9218	-1.41653	1.79706e-12	galE UDP-galactose-4-epimerase protein 4799396:4800469 forward	S - Function unknown
>Hsero_4409	galE_5	1.76608	0.00167378	18.5889	42.3079	27.8536	47.0821	0.785852	0.000383931	galE UDP-glucose 4-epimerase protein 5040212:5041222 forward	S - Function unknown
>Hsero_4219	galT	-2.96288	1.90931e-11	58.5979	25.3033	88.1503	27.6162	-1.59063	3.91648e-14	galT galactose-1-phosphate uridylyltransferase protein 4825974:4826984 forward	S - Function unknown
>Hsero_2168	galU_1	1.59268	0.0085997	18.9596	38.7741	28.0089	42.0582	0.670687	0.0042941	galU UTP-glucose-1-phosphate uridylyltransferase protein 2438949:2439842 forward	S - Function unknown
>Hsero_4661	gatC	-2.01066	0.00138495	18.2264	11.5475	27.4587	12.1452	-1.09131	0.010269	gatC Asp-tRNAAsn/Glu-tRNAGln amidotransferase C subunit protein 5350602:5350904 reverse	K - Transcription
>Hsero_3828	gcvA	2.06877	0.0261509	4.28428	11.5085	6.46465	12.6599	1.02292	0.00295946	gcvA transcription regulator protein 4384654:4385544 reverse	M - Cell wall
>Hsero_1089	ggt_1	2.3876	2.99102e-07	17.0615	52.4782	25.2105	59.0671	1.25174	1.27967e-10	ggt gamma-glutamyltranspeptidase protein 1233312:1235069 reverse	Q - Secondary metabolites biosynthesis, transport and catabolism
>Hsero_3781	ggt_2	-1.35717	0.0454076	40.4283	38.1861	60.303	42.5758	-0.450325	0.0159386	ggt gamma-glutamyltranspeptidase protein 4335109:4336692 reverse	L - DNA Replication, recombination and repair
>Hsero_4790	gidA	1.62924	0.0192082	11.8213	24.7667	17.6672	27.3302	0.725551	0.000561066	gidA glucose inhibited division GidA protein 5493579:5495507 reverse	K;R - Transcription;General function prediction only
>Hsero_4054	glcC	-1.61575	0.0127069	21.6667	17.1403	31.8425	18.7904	-0.733332	0.00645703	glcC transcription regulator protein 4649924:4650634 forward	K - Transcription
>Hsero_3827	glcD	-5.42947	3.9468e-21	58.6245	13.616	87.5806	14.8387	-2.45709	4.87751e-27	glcD glycolate oxidase (FAD-linked subunit) oxidoreductase protein 4382911:4384398 reverse	S - Function unknown
>Hsero_3826	glcE	-5.39242	4.66927e-15	28.7736	6.72377	42.8148	7.55556	-2.45655	6.62793e-22	glcE glycolate oxidase iron-sulfur subunit oxidoreductase protein 4381829:4382908 reverse	T;N - Signal transduction mechanisms;Cell motility
>Hsero_3825	glcF	-1.82101	0.0117434	13.74	9.60799	20.241	10.8594	-0.913544	0.000853183	glcF glycolate oxidase, iron-sulfur subunit oxidoreductase protein 4380559:4381803 reverse	S - Function unknown
>Hsero_1377	glcG	1.90006	0.00534648	10.6839	26.1848	16.2745	27.8431	0.888742	0.0142701	glcG glycolate/propanediol utilization protein 1573004:1573411 forward	Q - Secondary metabolites biosynthesis, transport and catabolism
>Hsero_4556	glmS_2	-2.94495	0.0267206	4.79903	1.99535	7.35905	2.21563	-1.60783	0.000654707	glmS glucosamine 6-phosphate synthase protein 5221197:5222207 forward	S - Function unknown
>Hsero_3127	glnA	1.53413	0.0161844	42.6877	83.0814	62.8249	91.7514	0.626874	0.00115153	glnA glutamine synthetase protein 3585810:3587225 reverse	N;T - Cell motility;Signal transduction mechanisms
>Hsero_0063	glnH_1	1.54995	0.0231798	14.8098	29.5001	22.359	33.1282	0.607544	0.016131	glnH ABC-type glutamine transport system, periplasmic component protein 76570:77349 forward	T;N - Signal transduction mechanisms;Cell motility
>Hsero_0084	glnK	1.54728	0.00618702	25.001	49.5445	37.2861	55.2212	0.641444	0.0179001	glnK nitrogen regulatory PII-like protein 99052:99390 forward	S - Function unknown
>Hsero_0710	gloA_2	1.93993	3.10373e-05	29.9141	73.7779	44.5113	81.0025	0.970693	7.29737e-05	gloA lactoylglutathione lyase protein 772917:773315 forward	S - Function unknown
>Hsero_3418	gloB	1.51487	0.0153513	27.1314	52.7281	39.9497	60.3774	0.605126	0.0109102	gloB hydroxyacylglutathione hydrolase protein 3918676:3919470 forward	S - Function unknown
>Hsero_0966	glpD2	4.30061	2.36095e-11	6.55563	36.5642	9.65427	39.8695	2.14437	2.58523e-19	glpD2 glycerol-3-phosphate dehydrogenase protein 1059643:1061175 forward	R - General function prediction only
>Hsero_0965	glpR	4.46352	3.07649e-10	5.35829	31.1356	8.32714	33.9033	2.11714	2.10628e-11	glpR glycerol-3-phosphate regulon repressor transcription regulator protein 1058706:1059512 reverse	I - Lipid transport and metabolism
>Hsero_3924	gltB	1.95241	3.8959e-05	28.2569	70.2704	41.223	78.9908	0.995317	2.03268e-06	gltB glutamate synthase (large subunit) oxidoreductase protein 4491193:4495869 reverse	O - Posttranslational modification, protein turnover, chaperones
>Hsero_3611	gltB2	1.50665	0.0361512	14.1301	27.3544	21.1529	30.6767	0.582296	0.0053184	gltB2 glutamate synthase (NADPH) protein 4142829:4144424 forward	S - Function unknown
>Hsero_3923	gltD	1.5918	0.00939024	46.4282	93.4566	68.1421	104.973	0.682335	0.000806318	gltD glutamate synthase (small subunit) oxidoreductase protein 4489619:4491082 reverse	L;R - DNA Replication, recombination and repair;General function prediction only
>Hsero_3856	gltJ_2	-1.5123	0.0155673	39.9575	33.4403	59.9467	36.9067	-0.575967	0.0132582	gltJ ABC-type glutamate/aspartate transport system, permease component protein 4413348:4414097 reverse	S - Function unknown
>Hsero_3824	gltP	2.17517	0.00026098	9.58616	26.884	14.3827	29.8765	1.12924	8.35158e-07	gltP proton glutamate symport protein 4378902:4380197 reverse	S - Function unknown
>Hsero_3081	gltX_1	2.3598	0.00033112	7.44379	22.7011	11.0421	25.2864	1.25405	9.65426e-08	gltX glutamyl-tRNA synthetase protein 3534269:3535717 reverse	S - Function unknown
>Hsero_3576	gltX_2	-1.6588	0.0142074	19.7396	15.1937	29.5593	17.1751	-0.735142	0.0047848	gltX glutamyl/glutaminyl-tRNA synthetase protein 4102168:4103052 forward	S - Function unknown
>Hsero_0717	glyQ	2.16644	0.000268898	9.16248	25.5968	13.5948	27.6253	1.14856	3.26199e-05	glyQ glycyl-tRNA synthetase alpha chain protein 781830:782747 reverse	S - Function unknown
>Hsero_0716	glyS	1.73682	0.0103532	10.9504	24.4783	15.917	27.3079	0.784951	0.000485101	glyS glycyl-tRNA synthetase beta chain protein 779632:781752 reverse	S - Function unknown
>Hsero_4671	gmhA	-2.25173	7.22615e-07	164.907	93.6945	245.494	104.523	-1.17523	1.77271e-10	gmhA phosphoheptose isomerase protein 5361504:5362100 forward	K - Transcription
>Hsero_1082	goaG	8.96155	2.58471e-08	1.27997	15.817	1.93599	17.299	3.26659	4.40058e-18	goaG 4-aminobutyrate aminotransferase protein 1196209:1197489 reverse	R - General function prediction only
>Hsero_1887	gph_1	-1.53463	0.0199431	31.4766	26.0309	46.0606	29.8182	-0.577625	0.032935	gph phosphoglycolate phosphatase protein 2142567:2143226 forward	S - Function unknown
>Hsero_0163	gpmA	-1.46516	0.0232833	107.636	92.7737	161.928	104.311	-0.549131	0.0038554	gpmA 2,3-bisphosphoglycerate-dependent phosphoglycerate mutase protein 169619:170365 forward	S - Function unknown
>Hsero_0410	gpmB_1	-2.31486	2.07008e-06	96.1869	53.7703	141.519	59.7829	-1.22048	8.06602e-09	gpmB phosphoglycerate mutase 2 protein 445020:445664 forward	S - Function unknown
>Hsero_0158	gpsA	1.48505	0.0343426	16.0681	30.5978	24.2786	33.3532	0.585883	0.0221241	gpsA glycerol-3-phosphate dehydrogenase [NAD(P)+] protein 166667:167671 reverse	L - DNA Replication, recombination and repair
>Hsero_2942	gpt	-1.46629	0.0390311	91.8992	78.7924	135.431	90.0375	-0.541497	0.0183881	gpt xanthine-guanine phosphoribosyltransferase protein 3348025:3348558 reverse	K - Transcription
>Hsero_2124	greA_2	-2.41846	2.99882e-06	114.662	59.1504	170.753	67.2401	-1.26542	1.10021e-07	greA transcription elongation/transcript cleavage factor protein 2389529:2390086 forward	S - Function unknown
>Hsero_4440	groES	3.14043	0.00117005	3.55105	14.695	5.28302	16.6038	1.5414	0.00738977	groES chaperonin GroES protein 5074655:5074972 forward	R - General function prediction only
>Hsero_0997	groES1	-3.32983	3.94431e-05	492.352	186.503	676.014	198.763	-1.74602	0.00519216	groES1 co-chaperonin GroES (HSP10) protein 1100085:1100375 reverse	S - Function unknown
>Hsero_1119	gst_2	-2.69495	7.11432e-09	108.028	51.3185	162.099	57.1605	-1.43773	1.09996e-13	gst maleylacetoacetate isomerase (glutathione transferase zeta 1) protein 1274256:1274903 forward	S - Function unknown
>Hsero_1540	gst_3	1.70246	0.0503741	7.20678	15.8225	10.4127	18.0317	0.78213	0.0248474	gst glutathionine S-transferase protein 1775063:1775692 forward	S - Function unknown
>Hsero_2206	guaA	1.42315	0.0239864	36.4371	66.0938	54.1871	74.4758	0.521061	0.00619483	guaA GMP synthase protein 2483997:2485589 forward	S - Function unknown
>Hsero_3265	guaD	-1.87857	0.000167267	36.0992	24.553	54.3803	27.4057	-0.920465	1.18597e-05	guaD guanine deaminase (guanine aminohydrolase) (GAH) protein 3738069:3739367 forward	S - Function unknown
>Hsero_4213	gumH	-3.54013	1.88996e-14	69.3658	25.1321	104.094	28.3041	-1.83312	5.9925e-18	gumH hypothetical protein 4818724:4819749 forward	S - Function unknown
>Hsero_0151	hemB	1.54886	0.0142125	42.3391	84.0317	63.451	92.549	0.624639	0.000857858	hemB delta-aminolevulinic acid dehydratase protein 157855:158874 reverse	S - Function unknown
>Hsero_4357	hemE	1.39518	0.0312694	28.4589	50.8198	42.3744	56.621	0.491959	0.0121578	hemE uroporphyrinogen decarboxylase protein 4989255:4990349 reverse	S - Function unknown
>Hsero_3559	hemF	-1.56039	0.00688897	41.3178	33.6381	61.2923	37.6615	-0.620737	0.00460624	hemF coproporphyrinogen III oxidase protein 4082297:4083271 forward	G - Carbohydrate transport and metabolism
>Hsero_2159	hemK_1	2.24661	0.0015619	6.62082	19.2412	9.87654	21.3692	1.12613	0.00035641	hemK adenine-specific methylase/methyltransferase protein 2424525:2425415 reverse	I - Lipid transport and metabolism
>Hsero_4544	hemO	1.86957	0.0141729	6.87975	16.6014	10.2876	18.1387	0.939366	0.0074778	hemO heme oxygenase protein 5208341:5208931 forward	S - Function unknown
>Hsero_2921	hemY	1.47803	0.0473015	14.3942	27.3302	21.4	30.8	0.559667	0.0156977	hemY porphyrin biosynthesis protein 3318236:3319435 reverse	P - Inorganic ion transport and metabolism
>Hsero_2947	hflX	-3.92661	1.92999e-13	241.176	81.2221	359.111	87.68	-1.98781	1.59684e-20	hflX GTP-binding protein 3353753:3354877 reverse	S - Function unknown
>Hsero_2948	hfq	-8.70449	1.06609e-23	637.545	97.0064	975.333	106.667	-3.13177	1.1366e-34	hfq RNA chaperone Hfq protein 3354917:3355156 reverse	G - Carbohydrate transport and metabolism
>Hsero_0412	hipA_1	-1.64866	0.0207333	18.4788	14.3051	27.0175	16.6082	-0.690743	0.0110869	hipA HipA domain-containing protein 446069:447436 forward	K - Transcription
>Hsero_0411	hipB	-6.47803	1.78357e-15	27.813	5.37959	40.8889	5.62963	-2.75828	7.00427e-09	hipB transcription regulator protein 445806:446075 forward	G;E;P;R - Carbohydrate transport and metabolism;Amino acid transport and metabolism;Inorganic ion transport and metabolism;General function prediction only
>Hsero_4066	hisB	-1.65712	0.00550896	80.1086	63.8401	119.665	72.7638	-0.739664	0.00114841	hisB imidazoleglycerol-phosphate dehydratase protein 4659427:4660023 reverse	G - Carbohydrate transport and metabolism
>Hsero_4069	hisD	1.82378	0.000522395	17.1653	40.1568	25.3303	45.0721	0.89314	3.18285e-05	hisD histidinol dehydrogenase oxidoreductase protein 4662025:4663341 reverse	K - Transcription
>Hsero_4204	hisF_2	-2.79218	2.46137e-08	151.71	66.9844	225.827	74.9606	-1.47668	7.68254e-12	hisF imidazoleglycerol-phosphate synthase protein 4809723:4810484 forward	R - General function prediction only
>Hsero_4070	hisG	-1.52368	0.00675409	49.1998	41.233	72.6267	46.2058	-0.602075	0.00606325	hisG ATP phosphoribosyltransferase protein 4663386:4664036 reverse	K - Transcription
>Hsero_4203	hisH_2	-4.02752	7.37304e-14	193.101	59.0918	291.626	66.2069	-2.00707	3.12696e-20	hisH glutamine amidotransferase protein 4809112:4809720 forward	K - Transcription
>Hsero_3520	hisJ_1	4.05091	0.00251722	1.39205	7.65443	2.0915	8.7146	2.09305	1.02078e-05	hisJ ABC-type amino acid transport/signal transduction system, periplasmic component protein 4027677:4028594 reverse	C - Energy production and conversion
>Hsero_4325	hisJ_2	2.5238	0.000325261	6.28649	20.5478	9.31373	22.451	1.32228	1.34143e-05	hisJ ABC-type amino acid transport/signal transduction systems, periplasmic component/domain protein 4949572:4950387 forward	I - Lipid transport and metabolism
>Hsero_3905	hit	-1.98804	0.000320451	100.62	63.8425	145.342	70.9934	-0.988962	5.35974e-05	hit diadenosine tetraphosphate (Ap4A) hydrolase protein 4466329:4466781 reverse	I;Q;R - Lipid transport and metabolism;Secondary metabolites biosynthesis, transport and catabolism;General function prediction only
>Hsero_1293	hlyB	1.42671	0.024014	27.918	51.1226	41.6495	57.5487	0.511362	0.00547907	hlyB hemolysin activation translocator protein 1463867:1465612 forward	M - Cell wall
>Hsero_2876	hns	2.00188	0.00036978	25.7871	66.2927	39.6522	70.9565	0.969685	0.00118668	hns Ler DNA-binding protein H-NS 3263627:3263971 reverse	I - Lipid transport and metabolism
>Hsero_0593	holA	1.3995	0.0379592	26.5961	47.5459	39.8431	53.6471	0.501005	0.0183254	holA DNA polymerase III (delta subunit) protein 650901:651920 reverse	S - Function unknown
>Hsero_2600	holB	1.66705	0.0480079	8.19326	17.5986	12.4085	19.0366	0.69859	0.0167041	holB DNA polymerase III delta subunit protein 2967838:2968875 reverse	M;U - Cell wall
>Hsero_1449	holC	-2.67376	5.12186e-08	36.4501	17.3211	54.8571	19.8095	-1.39572	2.72368e-06	holC DNA polymerase III (chi subunit) protein 1666484:1666903 reverse	R - General function prediction only
>Hsero_0323	hpcH	-2.91891	1.80754e-06	21.4475	9.32159	31.8725	10.1992	-1.54836	3.46322e-07	hpcH 2,4-dihydroxyhept-2-ene-1,7-dioic acid aldolase protein 354784:355536 reverse	R - General function prediction only
>Hsero_0790	hrcN	-2.70526	0.00912753	7.73793	3.5771	11.5112	4.10701	-1.4701	7.07199e-06	hrcN type III secretion ATP synthase protein 869767:871149 forward	G;E;R - Carbohydrate transport and metabolism;Amino acid transport and metabolism;General function prediction only
>Hsero_0004	Hsero_0004	-2.75386	5.26061e-10	59.5474	27.5611	89.1183	31.4839	-1.45354	2.77075e-10	Hsero_0004 cII phage-related protein 6198:7127 forward	T;N - Signal transduction mechanisms;Cell motility
>Hsero_0005	Hsero_0005	-4.55087	2.21939e-10	140.987	40.6281	219.297	45.2396	-2.19669	1.28046e-14	Hsero_0005 conserved hypothetical protein 7184:8122 forward	T;N - Signal transduction mechanisms;Cell motility
>Hsero_0006	Hsero_0006	-1.85945	0.000343151	46.6276	32.2484	71.2675	35.9726	-0.915689	3.31903e-05	Hsero_0006 reverse transcriptase of bacterial retrotransposons protein 8177:11245 forward	S - Function unknown
>Hsero_0007	Hsero_0007	1.48512	0.0161537	27.5749	52.3946	42.0758	58.9222	0.568865	0.0119819	Hsero_0007 conserved hypothetical protein 11346:12347 forward	R - General function prediction only
>Hsero_0010	Hsero_0010	-1.71256	0.038954	13.0416	9.70058	19.5104	10.8475	-0.79501	0.0041626	Hsero_0010 AraC family transcription regulator protein 15047:16108 forward	T - Signal transduction mechanisms
>Hsero_0023	Hsero_0023	-2.20688	0.00228074	13.2399	7.61135	19.8117	8.36158	-1.17449	4.27498e-05	Hsero_0023 conserved hypothetical protein 34891:35952 forward	K - Transcription
>Hsero_0026	Hsero_0026	-2.65619	0.0415397	4.65588	2.15858	6.91358	2.46914	-1.42911	0.0276445	Hsero_0026 hypothetical protein 38733:39218 forward	T - Signal transduction mechanisms
>Hsero_0030	Hsero_0030	2.21531	0.00187135	6.50674	18.6409	9.76947	20.0872	1.17453	9.8651e-06	Hsero_0030 methyl-accepting chemotaxis protein I protein 41074:42678 reverse	M - Cell wall
>Hsero_0032	Hsero_0032	-2.67419	1.39385e-08	139.349	66.8489	206.325	76.2393	-1.41538	2.60025e-11	Hsero_0032 hypothetical protein 43582:44049 reverse	S - Function unknown
>Hsero_0039	Hsero_0039	-3.8122	2.10968e-09	23.6575	7.84961	35.8749	8.5163	-1.98871	4.2402e-15	Hsero_0039 acyl-CoA transferase protein 51384:52886 reverse	S - Function unknown
>Hsero_0047	Hsero_0047	-2.6005	1.63866e-06	25.8316	12.64	38.3389	14.6352	-1.33859	1.21454e-06	Hsero_0047 LysR family transcription regulator protein 62188:63078 forward	S - Function unknown
>Hsero_0048	Hsero_0048	-3.77772	1.52946e-08	20.1979	6.75011	30.4274	7.35043	-2.00277	1.17843e-07	Hsero_0048 hypothetical protein 63221:63688 forward	T;N - Signal transduction mechanisms;Cell motility
>Hsero_0049	Hsero_0049	-2.52417	0.00438261	9.13273	4.55265	13.9233	4.95575	-1.46039	0.00890976	Hsero_0049 hypothetical protein 63766:64104 forward	S - Function unknown
>Hsero_0053	Hsero_0053	3.20388	1.47692e-05	4.68487	19.5403	7.17087	21.0644	1.71383	0.000181955	Hsero_0053 hypothetical protein 68024:68380 forward	S - Function unknown
>Hsero_0059	Hsero_0059	-7.32646	0.00184026	3.96182	0.571682	6	0.666667	-2.92044	0.0785905	Hsero_0059 hypothetical protein 72192:72311 reverse	S - Function unknown
>Hsero_0061	Hsero_0061	2.26211	7.3666e-06	35.6072	103.958	52.8736	117.778	1.17778	1.70881e-09	Hsero_0061 ornithine cyclodeaminase protein 74416:75459 forward	P - Inorganic ion transport and metabolism
>Hsero_0068	Hsero_0068	-4.61528	1.979e-12	469.847	130.25	705.736	145.736	-2.21015	7.99536e-17	Hsero_0068 conserved hypothetical protein 80685:80942 reverse	L;R - DNA Replication, recombination and repair;General function prediction only
>Hsero_0071	Hsero_0071	-1.89857	0.000530684	48.0291	32.1547	69.063	36.2519	-0.91012	0.000626651	Hsero_0071 proline rich signal peptide protein 84537:85187 reverse	S - Function unknown
>Hsero_0080	Hsero_0080	-3.17468	3.73896e-10	33.7654	13.5164	50.9919	14.9593	-1.67569	6.5723e-10	Hsero_0080 CDP-alcohol phosphatidyltransferase protein 95193:95807 reverse	S - Function unknown
>Hsero_0144	Hsero_0144	1.77324	0.000794167	20.1647	45.5217	30.5477	51.4554	0.858513	0.000895154	Hsero_0144 antioxidant (peroxidase) oxidoreductase protein 150054:150692 forward	S - Function unknown
>Hsero_0149	Hsero_0149	-4.06279	0.021346	4.33257	1.26049	6.40693	1.55844	-1.94587	0.0168865	Hsero_0149 cytoplasmic protein 156281:156742 reverse	S - Function unknown
>Hsero_0156	Hsero_0156	-1.9302	0.000249263	73.989	48.6998	111.358	55.4321	-0.944294	1.0546e-05	Hsero_0156 sugar transferase protein 164542:165189 forward	T;N - Signal transduction mechanisms;Cell motility
>Hsero_0162	Hsero_0162	1.46674	0.0476579	43.709	83.1219	64.5411	89.8551	0.541196	0.0309224	Hsero_0162 transmembrane protein 169055:169468 reverse	P - Inorganic ion transport and metabolism
>Hsero_0182	Hsero_0182	-1.5887	0.00562237	98.5912	79.7562	145.251	88.9385	-0.671059	0.000625	Hsero_0182 ATP-dependent protease HslVU (ClpYQ), peptidase subunit heat shock protein 192094:192630 forward	S - Function unknown
>Hsero_0183	Hsero_0183	-1.47768	0.0404205	22.133	19.1374	33.6748	21.0245	-0.566351	0.0149854	Hsero_0183 ATP-dependent protease HslVU (ClpYQ), ATPase subunit heat shock protein 192695:194041 forward	S - Function unknown
>Hsero_0192	Hsero_0192	2.53646	2.02239e-05	8.72354	28.518	13.5092	30.8179	1.38462	5.78627e-06	Hsero_0192 hypothetical protein 202863:203999 reverse	M - Cell wall
>Hsero_0197	Hsero_0197	1.79061	0.00458009	11.073	25.5079	16.1345	28.0112	0.900647	0.0168843	Hsero_0197 conserved hypothetical protein 210152:210508 forward	S - Function unknown
>Hsero_0207	Hsero_0207	-1.73582	0.0155492	16.1464	11.859	23.4444	13.5556	-0.754673	0.0164142	Hsero_0207 hypothetical protein 219231:219950 reverse	S - Function unknown
>Hsero_0223	Hsero_0223	-3.16725	2.34807e-10	832.497	340.386	1226.67	389.167	-1.66241	1.6569e-14	Hsero_0223 conserved hypothetical protein 231806:231997 forward	S - Function unknown
>Hsero_0240	Hsero_0240	-4.27693	0.00259494	5.11907	1.42623	7.60494	1.58025	-2.21794	3.83742e-05	Hsero_0240 ABC-type amino acid transport/signal transduction systems, periplasmic binding protein 245979:246788 reverse	S - Function unknown
>Hsero_0247	Hsero_0247	-4.09131	6.88462e-13	81.2244	25.4507	122.93	28.8191	-2.03678	1.15605e-18	Hsero_0247 phosphatidylserine/phosphatidylglycerophosphate/ cardiolipin synthase protein 252738:253406 reverse	S - Function unknown
>Hsero_0248	Hsero_0248	-2.44622	0.00188184	12.1971	6.30605	18.8568	7.39884	-1.28591	0.000133757	Hsero_0248 TPR repeat containing, SEL1 subfamily, protein 253437:254993 reverse	E;R - Amino acid transport and metabolism;General function prediction only
>Hsero_0252	Hsero_0252	-1.6876	0.0468857	12.3702	9.33608	18.7527	10.4946	-0.773674	0.0395445	Hsero_0252 conserved hypothetical protein 260596:261060 forward	K - Transcription
>Hsero_0253	Hsero_0253	1.83064	0.00165263	498.053	1102.28	755.556	1232.48	0.873403	0.000161744	Hsero_0253 transcription regulator protein 261271:261972 forward	C - Energy production and conversion
>Hsero_0254	Hsero_0254	1.7086	0.00205873	78.683	175.339	118.638	194.171	0.758112	8.40011e-05	Hsero_0254 acyl-CoA dehydrogenase protein 261991:263781 forward	S - Function unknown
>Hsero_0268	Hsero_0268	-1.67158	0.00812663	22.996	17.5702	34.7837	19.8219	-0.732776	0.000249576	Hsero_0268 cation/multidrug efflux protein 281334:284477 forward	O - Posttranslational modification, protein turnover, chaperones
>Hsero_0270	Hsero_0270	-2.86715	0.0348437	5.35097	2.29975	8.07512	2.723	-1.44807	0.00402865	Hsero_0270 ABC-type sugar transport system, permease component protein 286019:286870 reverse	S - Function unknown
>Hsero_0275	Hsero_0275	-3.16066	6.3408e-05	37.2269	15.1855	58.7879	17.5758	-1.66556	0.000153327	Hsero_0275 hypothetical protein 292688:292951 reverse	S - Function unknown
>Hsero_0283	Hsero_0283	-2.51733	0.000989916	12.7153	6.4263	19.697	7.27273	-1.41689	0.00849606	Hsero_0283 conserved hypothetical protein 303975:304238 forward	G - Carbohydrate transport and metabolism
>Hsero_0284	Hsero_0284	-1.58377	0.0542438	14.3299	11.545	21.5413	12.9248	-0.712044	0.00837708	Hsero_0284 diguanylate cyclase protein 304333:305409 reverse	J - Translation, ribosomal structure and biogenesis
>Hsero_0288	Hsero_0288	-2.69591	0.010763	6.9362	3.20876	10.2283	3.65297	-1.45696	0.00167001	Hsero_0288 conserved hypothetical protein 307957:308613 reverse	R - General function prediction only
>Hsero_0295	Hsero_0295	-3.22717	2.18061e-11	105.181	41.8141	156.639	45.9384	-1.70608	2.48364e-14	Hsero_0295 conserved hypothetical protein 315393:315749 forward	J - Translation, ribosomal structure and biogenesis
>Hsero_0297	Hsero_0297	-1.54796	0.0159693	24.3762	20.1214	36.633	22.0875	-0.63568	0.00819673	Hsero_0297 LysR family transcription regulator protein 316658:317548 reverse	M;U - Cell wall
>Hsero_0305	Hsero_0305	1.92227	0.000220126	53.3392	131.496	80	150.032	0.941879	2.5449e-06	Hsero_0305 nucleoside-diphosphate-sugar epimerase protein 327281:328219 forward	S - Function unknown
>Hsero_0306	Hsero_0306	-2.21574	6.6657e-07	49.3842	28.2742	73.2164	31.0175	-1.13448	1.07978e-08	Hsero_0306 hemolysin activation/secretion protein 328779:330488 forward	V - Defense mechanisms
>Hsero_0307	Hsero_0307	1.51394	0.0137453	21.9875	42.7627	32.9257	47.7864	0.580703	0.00135685	Hsero_0307 hemagglutinin-like protein 330490:334758 forward	Q - Secondary metabolites biosynthesis, transport and catabolism
>Hsero_0308	Hsero_0308	1.49262	0.0343621	16.4074	31.509	24.6797	35.7647	0.553512	0.0286406	Hsero_0308 conserved hypothetical protein 334775:335539 forward	S - Function unknown
>Hsero_0310	Hsero_0310	2.60589	9.23494e-06	12.0365	40.8447	18.6136	45.0874	1.32826	2.32038e-06	Hsero_0310 HD-GYP domain containing protein 336825:338483 forward	K;R - Transcription;General function prediction only
>Hsero_0321	Hsero_0321	-2.07904	5.70455e-06	45.8905	28.133	69.3333	31.3043	-1.0624	9.52181e-05	Hsero_0321 transmembrane protein 353448:353792 reverse	S - Function unknown
>Hsero_0322	Hsero_0322	-1.95736	3.30307e-05	43.1764	28.1561	64.3137	31.8954	-0.960094	0.000124059	Hsero_0322 transcription regulator protein 354147:354605 reverse	S - Function unknown
>Hsero_0326	Hsero_0326	1.56494	0.0212796	473.787	912.633	686.667	1001.38	0.643354	0.00756474	Hsero_0326 HU histone family DNA-binding protein 358879:359226 reverse	G;E;P;R - Carbohydrate transport and metabolism;Amino acid transport and metabolism;Inorganic ion transport and metabolism;General function prediction only
>Hsero_0359	Hsero_0359	-4.1964	1.19776e-05	62.815	21.8675	98.7013	24.2424	-2.10208	0.00426159	Hsero_0359 hypothetical protein 395518:395748 reverse	S - Function unknown
>Hsero_0371	Hsero_0371	-1.58642	0.0119823	80.7772	64.869	119.614	69.7585	-0.679636	0.00399372	Hsero_0371 exported protein 404543:404956 reverse	G - Carbohydrate transport and metabolism
>Hsero_0377	Hsero_0377	-1.55705	0.00780324	224.308	187.165	328.758	211.365	-0.643414	0.000843978	Hsero_0377 ABC-type transport system, permease component protein 410664:411476 forward	R - General function prediction only
>Hsero_0378	Hsero_0378	-1.92898	0.000404528	96.7827	64.2379	146.807	73.8246	-0.94188	0.000188047	Hsero_0378 exported protein 411473:411757 forward	S - Function unknown
>Hsero_0382	Hsero_0382	1.89653	7.07131e-05	102.763	246.403	152.462	272.038	0.924821	1.49788e-07	Hsero_0382 hypothetical protein 417662:418510 forward	S - Function unknown
>Hsero_0383	Hsero_0383	-2.67646	4.60567e-08	74.3648	35.5087	110.963	39.5556	-1.42731	1.73503e-11	Hsero_0383 transmembrane protein 418751:419290 forward	S - Function unknown
>Hsero_0384	Hsero_0384	-2.27844	0.0167499	8.52984	4.7184	12.7891	5.30612	-1.19566	0.00466902	Hsero_0384 bacterioferritin comigratory protein 419394:419981 reverse	T - Signal transduction mechanisms
>Hsero_0392	Hsero_0392	-2.21249	4.47519e-05	30.9995	18.1503	46.729	20.5607	-1.19021	3.26107e-05	Hsero_0392 conserved hypothetical protein 426446:427087 reverse	S - Function unknown
>Hsero_0393	Hsero_0393	-2.6406	1.31895e-08	69.2065	32.8738	104.586	37.5337	-1.38299	7.97455e-10	Hsero_0393 transcription regulator protein 427128:428165 reverse	R - General function prediction only
>Hsero_0406	Hsero_0406	2.55348	6.02792e-07	16.9112	55.2371	25.4043	63.8001	1.38333	6.15509e-09	Hsero_0406 membrane metalloendopeptidase protein 440885:442405 reverse	T - Signal transduction mechanisms
>Hsero_0423	Hsero_0423	-1.76005	0.000387692	55.2489	39.7146	82.4674	43.274	-0.810837	0.000137353	Hsero_0423 4-oxalocrotonate decarboxylase protein 457384:458226 forward	S - Function unknown
>Hsero_0435	Hsero_0435	-4.92722	2.09015e-14	30.2627	7.75676	45.0725	8.55072	-2.30415	4.89555e-20	Hsero_0435 DnaJ-class molecular chaperone protein 472546:473649 reverse	R - General function prediction only
>Hsero_0436	Hsero_0436	2.08019	0.0318121	4.02312	10.8768	6.0274	12.3288	1.07199	0.00330824	Hsero_0436 transcription regulator protein 473726:474601 reverse	K - Transcription
>Hsero_0447	Hsero_0447	-3.08724	1.77433e-07	21.6762	8.90515	31.6883	10.0433	-1.66896	4.50934e-06	Hsero_0447 GNAT family acetyltransferase protein 486450:486911 forward	S - Function unknown
>Hsero_0449	Hsero_0449	-1.41868	0.0329013	38.3842	34.4748	58.29	38.4634	-0.503439	0.0267259	Hsero_0449 membrane protein 488946:489752 reverse	R - General function prediction only
>Hsero_0464	Hsero_0464	1.52851	0.0200457	59.0603	115.837	89.0722	127.698	0.607367	0.00577846	Hsero_0464 transcription regulator protein 507263:507844 forward	S - Function unknown
>Hsero_0468	Hsero_0468	-1.52264	0.0148395	27.6519	23.3088	41.5439	26.1053	-0.641227	0.0498885	Hsero_0468 endonuclease containing a URI domain protein 509882:510166 forward	S - Function unknown
>Hsero_0489	Hsero_0489	-1.73972	0.000560612	58.6253	42.7259	86.4762	46.8571	-0.795022	0.000413618	Hsero_0489 TetR family transcription regulator protein 534412:535041 reverse	O - Posttranslational modification, protein turnover, chaperones
>Hsero_0495	Hsero_0495	1.66681	0.0280067	11.1864	23.9948	16.5481	25.191	0.719605	0.0199531	Hsero_0495 tRNA guanine-N(7)-methyltransferase protein 540008:540766 reverse	S - Function unknown
>Hsero_0515	Hsero_0515	-1.91243	5.66743e-05	511.259	352.176	759.291	394.461	-0.941376	2.04579e-07	Hsero_0515 hypothetical protein 563045:563665 reverse	I - Lipid transport and metabolism
>Hsero_0518	Hsero_0518	1.57399	0.012012	17.4387	35.2166	25.5156	38.4652	0.676158	0.00797444	Hsero_0518 two-component response regulator with GGDEF domain (diguanylate cyclase) protein 566033:566866 forward	R - General function prediction only
>Hsero_0525	Hsero_0525	1.50302	0.0232077	44.3825	85.4826	66.0317	93.0403	0.585385	0.00245011	Hsero_0525 conserved hypothetical protein 571913:573550 reverse	T - Signal transduction mechanisms
>Hsero_0538	Hsero_0538	2.71878	0.00152891	4.13643	14.653	6.32603	16.399	1.44229	1.65517e-07	Hsero_0538 methyl-accepting chemotaxis transducer transmembrane protein 590869:592512 forward	O - Posttranslational modification, protein turnover, chaperones
>Hsero_0548	Hsero_0548	2.4501	0.0167499	3.25601	10.427	4.79263	11.2238	1.29189	1.11722e-05	Hsero_0548 GGDEF domain/EAL domain signal transduction protein 605266:607218 forward	S - Function unknown
>Hsero_0561	Hsero_0561	2.34228	1.38095e-05	13.5586	40.9838	20.295	46.9617	1.21723	4.18952e-06	Hsero_0561 Mg(2+) transport ATPase inner membrane protein 617928:618605 reverse	S - Function unknown
>Hsero_0565	Hsero_0565	-1.78577	0.0406268	10.5552	7.51319	15.8396	8.42105	-0.868623	0.0429027	Hsero_0565 transcription regulator protein 621507:621905 reverse	S - Function unknown
>Hsero_0578	Hsero_0578	-1.92498	0.0491378	8.99638	5.92088	13.3661	6.61753	-0.932555	0.00213965	Hsero_0578 conserved hypothetical protein 634696:635916 reverse	S - Function unknown
>Hsero_0585	Hsero_0585	-8.67693	6.69039e-05	6.48992	0.834127	9.69697	0.909091	-3.29682	1.16983e-05	Hsero_0585 2,4'-dihydroxyacetophenone dioxygenase protein 643748:644275 reverse	S - Function unknown
>Hsero_0596	Hsero_0596	-1.82111	0.000530531	50.5003	35.6789	76.5128	38.1538	-0.902356	0.000973833	Hsero_0596 hypothetical protein 655197:655586 forward	S - Function unknown
>Hsero_0611	Hsero_0611	1.45114	0.0167732	34.7843	64.2492	52.0261	72.0697	0.550744	0.00680909	Hsero_0611 inorganic polyphosphate/ATP-NAD kinase protein 667267:668184 forward	S - Function unknown
>Hsero_0619	Hsero_0619	1.79076	0.000602277	19.4494	44.8175	28.8742	49.6247	0.837665	0.000156158	Hsero_0619 methyl-accepting chemotaxis protein 677904:678809 forward	K - Transcription
>Hsero_0622	Hsero_0622	2.18171	0.00013533	11.1187	31.2718	16.6758	34.9311	1.07732	8.02678e-07	Hsero_0622 chemotaxis histidine kinase protein 679610:681787 forward	S - Function unknown
>Hsero_0623	Hsero_0623	1.51675	0.00822468	32.3346	63.0222	47.83	71.4094	0.603151	0.00166959	Hsero_0623 methyl-accepting chemotaxis transducer transmembrane protein 681819:683606 forward	S - Function unknown
>Hsero_0647	Hsero_0647	-3.08844	3.89434e-12	69.5359	28.5673	102.415	31.6908	-1.62629	3.1468e-11	Hsero_0647 hypothetical protein 712071:712484 forward	S - Function unknown
>Hsero_0648	Hsero_0648	-4.63383	1.3526e-16	253.1	69.0193	367.956	77.1468	-2.21511	1.4845e-25	Hsero_0648 transmembrane protein 712921:713649 forward	S - Function unknown
>Hsero_0663	Hsero_0663	-1.39894	0.0359868	46.4025	42.3426	69.7436	46.906	-0.487353	0.0321083	Hsero_0663 conserved hypothetical protein 728422:729006 reverse	S - Function unknown
>Hsero_0669	Hsero_0669	-3.75824	7.97068e-08	21.087	7.12044	30.8642	7.65432	-1.98762	9.6479e-06	Hsero_0669 transmembrane protein 732733:733056 forward	K - Transcription
>Hsero_0678	Hsero_0678	-3.96228	3.62699e-14	65.4621	20.6601	97.098	23.0588	-1.97655	1.22076e-13	Hsero_0678 flavin reductase domain, FMN-binding protein 741997:742506 reverse	S - Function unknown
>Hsero_0679	Hsero_0679	-2.15403	0.000760626	18.1151	10.7021	26.5885	12.4731	-1.10481	1.88582e-05	Hsero_0679 o-antigen acetylase 742634:744679 reverse	R - General function prediction only
>Hsero_0687	Hsero_0687	-1.77818	0.000282115	269.152	192.543	400.52	217.366	-0.831248	2.33881e-06	Hsero_0687 glutathione S-transferase protein 751453:752067 forward	S - Function unknown
>Hsero_0693	Hsero_0693	-6.22583	2.21157e-09	20.1495	3.93492	30.1235	4.44444	-2.59836	8.79713e-07	Hsero_0693 conserved hypothetical protein 755058:755381 reverse	R - General function prediction only
>Hsero_0695	Hsero_0695	2.27655	9.14088e-05	14.0207	41.0861	21.2048	43.6948	1.1719	0.000141384	Hsero_0695 NTP pyrophosphohydrolase (NUDIX hydrolase) protein 757029:757526 reverse	T - Signal transduction mechanisms
>Hsero_0709	Hsero_0709	-2.4565	4.77463e-05	20.7349	10.7306	30.4762	11.6402	-1.28942	0.000506637	Hsero_0709 hypothetical protein 772332:772709 forward	P - Inorganic ion transport and metabolism
>Hsero_0713	Hsero_0713	1.53916	0.0202486	14.3446	28.345	21.5315	31.1712	0.655516	0.00959927	Hsero_0713 metal-dependent hydrolase protein 777094:777981 reverse	I - Lipid transport and metabolism
>Hsero_0715	Hsero_0715	2.14914	0.0167499	3.70328	10.3589	5.5914	11.3262	1.16659	0.0100756	Hsero_0715 histidinol phosphatase protein 778984:779541 reverse	S - Function unknown
>Hsero_0736	Hsero_0736	1.93088	0.0029796	9.64744	24.0034	13.9616	27.0576	0.958022	2.75252e-05	Hsero_0736 VGR-related protein 803061:805925 reverse	K - Transcription
>Hsero_0739	Hsero_0739	-1.70032	0.00529695	86.4168	63.3096	126.629	68.8762	-0.765101	0.00142822	Hsero_0739 transmembrane protein 808195:808719 reverse	S - Function unknown
>Hsero_0741	Hsero_0741	-2.15521	1.14125e-05	46.5416	27.1109	69.3014	29.8603	-1.08683	3.70083e-05	Hsero_0741 conserved hypothetical protein 809942:810442 forward	S - Function unknown
>Hsero_0756	Hsero_0756	2.69983	0.0526716	1.68557	6.07105	2.45098	6.76471	1.39911	0.00745116	Hsero_0756 outer membrane protein and related peptidoglycan-associated (lipo)proteins 831617:832432 reverse	T;N - Signal transduction mechanisms;Cell motility
>Hsero_0757	Hsero_0757	2.07894	0.00601308	7.22126	19.3922	10.618	22.2087	1.03606	0.000493686	Hsero_0757 conserved hypothetical protein 832436:833422 reverse	S - Function unknown
>Hsero_0759	Hsero_0759	-1.58884	0.00714016	28.4452	22.8907	42.3314	25.6189	-0.672814	0.000646211	Hsero_0759 conserved hypothetical protein 837325:838851 reverse	T - Signal transduction mechanisms
>Hsero_0760	Hsero_0760	-2.14711	2.08534e-05	70.3977	41.4066	105.116	45.8915	-1.10735	2.22282e-05	Hsero_0760 conserved hypothetical protein 838891:839148 reverse	S - Function unknown
>Hsero_0768	Hsero_0768	2.07522	0.0050122	6.50244	17.4417	9.72723	20.1202	1.09365	1.57979e-05	Hsero_0768 conserved hypothetical protein 847406:849568 forward	K - Transcription
>Hsero_0824	Hsero_0824	-1.90046	8.33052e-05	45.3891	30.5134	66.2366	33.7204	-0.926281	3.26061e-05	Hsero_0824 LysR family transcription regulator protein 903540:904469 reverse	S - Function unknown
>Hsero_0839	Hsero_0839	-2.47477	5.14292e-07	59.1986	30.9141	89.5473	32.9218	-1.3474	5.49159e-07	Hsero_0839 ATPase/kinase protein 926392:926877 reverse	S - Function unknown
>Hsero_0850	Hsero_0850	2.0556	0.000286197	15.4429	40.6225	22.8343	43.4331	1.0406	0.000348067	Hsero_0850 conserved hypothetical protein 937896:938396 forward	G;E;P;R - Carbohydrate transport and metabolism;Amino acid transport and metabolism;Inorganic ion transport and metabolism;General function prediction only
>Hsero_0851	Hsero_0851	2.64433	0.0136447	2.62463	9.12464	4.01294	10.0971	1.40631	0.0023358	Hsero_0851 transmembrane protein 938428:939045 forward	S - Function unknown
>Hsero_0854	Hsero_0854	-1.55463	0.0116383	99.021	81.7178	146.522	93.0435	-0.6347	0.00274766	Hsero_0854 conserved hypothetical protein 941521:942072 forward	K - Transcription
>Hsero_0869	Hsero_0869	-1.76621	0.000640164	135.615	99.3402	204.387	109.591	-0.831569	2.94208e-05	Hsero_0869 hypothetical protein 964636:965100 forward	K;T - Transcription;Signal transduction mechanisms
>Hsero_0872	Hsero_0872	-1.74529	0.0241167	26.6964	19.7616	41.7508	21.2795	-0.857013	0.0303824	Hsero_0872 transmembrane protein 968059:968355 reverse	T - Signal transduction mechanisms
>Hsero_0873	Hsero_0873	-1.47594	0.0176839	43.6753	38.0502	66.0377	43.3962	-0.571813	0.0167501	Hsero_0873 hypothetical protein 968359:968994 forward	S - Function unknown
>Hsero_0874	Hsero_0874	-1.57159	0.0377921	19.0352	15.4677	27.7701	16.9195	-0.637258	0.0562886	Hsero_0874 conserved hypothetical protein 969060:969494 reverse	S - Function unknown
>Hsero_0875	Hsero_0875	-2.85317	3.22538e-09	53.3569	24.3422	80.8493	27.6858	-1.5387	1.42263e-08	Hsero_0875 conserved hypothetical protein 969545:970015 reverse	S - Function unknown
>Hsero_0876	Hsero_0876	-1.76288	0.00363956	25.9836	18.8501	39.8364	20.8589	-0.846661	0.0013578	Hsero_0876 site-specific phage recombinase/integrase protein 970186:971163 reverse	S - Function unknown
>Hsero_0882	Hsero_0882	-2.27197	4.89402e-07	168.824	94.0001	252.968	105.023	-1.18583	4.43121e-10	Hsero_0882 DNA-binding repressor transcription regulator protein 975609:976046 forward	S - Function unknown
>Hsero_0883	Hsero_0883	-3.12931	5.91234e-12	54.0243	21.913	81.3213	24.2643	-1.65071	8.25265e-13	Hsero_0883 phage-encoded membrane protein 976168:976833 forward	R - General function prediction only
>Hsero_0884	Hsero_0884	-2.21313	0.00656461	11.5638	6.61977	17.0407	7.73984	-1.16679	0.000196864	Hsero_0884 bacteriophage-related tail D protein 976834:978063 reverse	S - Function unknown
>Hsero_0885	Hsero_0885	-4.98181	0.022524	3.47606	0.781938	5.15152	0.909091	-2.48349	0.00273174	Hsero_0885 bacteriophage P2 phage-related tail U protein 978063:978590 reverse
>Hsero_0893	Hsero_0893	-2.57428	0.00122113	11.3968	5.58829	16.8106	6.26367	-1.42513	1.60209e-07	Hsero_0893 bacteriophage variable tail fibre protein 985020:986756 reverse	S - Function unknown
>Hsero_0898	Hsero_0898	-2.2443	0.00111438	15.7401	8.91087	23.7908	9.15033	-1.27706	0.00520854	Hsero_0898 hypothetical protein 989443:989748 reverse	S - Function unknown
>Hsero_0908	Hsero_0908	3.45772	0.0352566	0.894603	4.30893	1.32859	4.93476	1.94799	0.00150243	Hsero_0908 phage-related capsid scaffold bacteriophage protein 994790:995632 reverse	K;L - Transcription;DNA Replication, recombination and repair
>Hsero_0911	Hsero_0911	-2.89626	5.30574e-06	19.2374	8.41961	28.9202	10.1408	-1.48866	0.0029475	Hsero_0911 hypothetical protein 998612:998824 forward	K - Transcription
>Hsero_0912	Hsero_0912	-2.55285	3.43327e-05	92.8834	45.1551	133.333	52.2751	-1.33506	1.05009e-05	Hsero_0912 receiver domain protein 999019:999396 forward	S - Function unknown
>Hsero_0913	Hsero_0913	-2.15216	1.82933e-05	170.614	103.341	259.894	116.19	-1.11181	5.65718e-07	Hsero_0913 hypothetical protein 999413:999790 reverse	S - Function unknown
>Hsero_0916	Hsero_0916	-3.52454	1.10843e-06	17.0216	6.0891	25.5556	6.66667	-1.88352	1.60097e-05	Hsero_0916 conserved hypothetical protein 1001269:1001628 reverse	S - Function unknown
>Hsero_0917	Hsero_0917	-2.19285	0.000652729	17.9501	10.4087	26.9822	11.5187	-1.08756	0.00189817	Hsero_0917 conserved hypothetical protein 1001612:1002118 reverse	S - Function unknown
>Hsero_0918	Hsero_0918	-1.64894	0.00966813	24.4957	19.2448	36.1353	21.0628	-0.792475	0.0163934	Hsero_0918 conserved hypothetical protein 1002118:1002531 reverse	R - General function prediction only
>Hsero_0920	Hsero_0920	-1.62079	0.00479417	31.1368	24.5344	46.81	27.1685	-0.696895	0.000939025	Hsero_0920 conserved hypothetical protein 1002956:1004071 forward	S - Function unknown
>Hsero_0921	Hsero_0921	-1.53339	0.0148597	138.395	115.872	207.636	130.061	-0.620581	0.00348949	Hsero_0921 hypothetical protein 1004056:1004715 forward	G - Carbohydrate transport and metabolism
>Hsero_0922	Hsero_0922	-3.07936	3.52076e-09	140.856	60.3385	208.922	69.7744	-1.61961	3.01309e-11	Hsero_0922 hypothetical protein 1004985:1005383 reverse	S - Function unknown
>Hsero_0937	Hsero_0937	-1.82618	0.030367	10.9154	7.5955	16.1538	8.65385	-0.850626	0.00267077	Hsero_0937 acyl-CoA dehydrogenase protein 1022014:1023261 reverse	T - Signal transduction mechanisms
>Hsero_0945	Hsero_0945	-1.7337	0.00888141	19.1724	14.1126	28.62	15.6263	-0.815499	0.00101887	Hsero_0945 transcription regulator protein 1034568:1035509 forward	T - Signal transduction mechanisms
>Hsero_0963	Hsero_0963	-1.46791	0.0203541	147.801	130.371	223.43	143.689	-0.564618	0.00658175	Hsero_0963 helix-turn-helix motif containing protein 1057049:1057357 forward	S - Function unknown
>Hsero_0967	Hsero_0967	2.39498	4.97621e-05	8.82427	27.2796	13.2243	30.2997	1.23326	1.14758e-06	Hsero_0967 ABC-type sugar transport system, ATPase component protein 1061225:1062325 forward	S - Function unknown
>Hsero_0968	Hsero_0968	2.06574	0.0412229	3.32696	8.95673	4.99541	10.1377	1.08257	0.00247805	Hsero_0968 ABC-type sugar transport system, ATPase component protein 1062327:1063415 forward	G - Carbohydrate transport and metabolism
>Hsero_0981	Hsero_0981	2.26298	0.00077995	7.1851	21.0115	11.0401	23.1761	1.20331	1.98964e-06	Hsero_0981 acyltransferase protein 1079009:1080979 reverse	G - Carbohydrate transport and metabolism
>Hsero_0988	Hsero_0988	2.70299	2.57514e-07	26.9882	94.7	39.6702	107.892	1.43389	6.78564e-11	Hsero_0988 hypothetical protein 1089075:1089923 reverse	S - Function unknown
>Hsero_0992	Hsero_0992	2.36573	0.0290308	3.10288	9.5991	4.51128	10.6266	1.28126	0.00243398	Hsero_0992 ABC-type metal ion transport system, periplasmic component/surface antigen protein 1093677:1094474 reverse	S - Function unknown
>Hsero_0993	Hsero_0993	2.36289	0.00272914	5.06193	15.5167	7.46177	17.6147	1.2788	0.000764053	Hsero_0993 ABC-type metal ion transport system, permease component protein 1094540:1095193 reverse	S - Function unknown
>Hsero_0999	Hsero_0999	-2.29653	1.73188e-06	111.563	62.744	166.809	68.0041	-1.21528	6.31623e-10	Hsero_0999 SEL1 subfamily TPR repeatcontaining protein 1102194:1103180 forward	S - Function unknown
>Hsero_1017	Hsero_1017	-3.80092	0.00437428	5.67428	1.80952	8.39411	1.99616	-1.99911	1.3147e-07	Hsero_1017 ABC-type sugar transport system, ATPase component protein 1124554:1126116 reverse	S - Function unknown
>Hsero_1018	Hsero_1018	-2.36558	0.0430057	6.48863	3.43422	9.20635	3.88889	-1.27655	0.00224888	Hsero_1018 ABC-type sugar transport system, periplasmic component protein 1126203:1127210 reverse	K - Transcription
>Hsero_1019	Hsero_1019	-2.31959	0.0244859	7.45305	4.03704	11.2032	4.73373	-1.16307	0.00289451	Hsero_1019 ABC-type sugar transport system, permease component protein 1127262:1128275 reverse	G - Carbohydrate transport and metabolism
>Hsero_1027	Hsero_1027	-1.90734	0.00367718	23.0512	15.4128	33.0667	17.0667	-0.926094	0.00609705	Hsero_1027 MarR family transcription regulator protein 1136293:1136817 forward	S - Function unknown
>Hsero_1028	Hsero_1028	-2.69041	0.000956549	11.317	5.30217	17.0503	5.7971	-1.47673	9.57645e-07	Hsero_1028 permease of the major facilitator superfamily protein 1136841:1138013 reverse	S - Function unknown
>Hsero_1037	Hsero_1037	2.61935	0.000922984	4.95832	16.8697	7.3743	17.8026	1.37332	2.79926e-05	Hsero_1037 ABC-type sugar transport system, periplasmic component protein 1147622:1148695 forward	K - Transcription
>Hsero_1042	Hsero_1042	-1.60715	0.00472108	110.849	88.9716	164.416	101.231	-0.686992	0.000320187	Hsero_1042 LysR family transcription regulator protein 1154748:1155689 reverse	S - Function unknown
>Hsero_1052	Hsero_1052	-3.45965	1.54855e-07	19.9172	7.27637	29.8851	8.36782	-1.77374	3.94916e-09	Hsero_1052 metal-dependent hydrolase of the TIM-barrel fold protein 1165852:1166721 forward	S - Function unknown
>Hsero_1053	Hsero_1053	-2.81214	8.99642e-10	121.426	55.6956	180.612	61.9646	-1.50026	2.67212e-15	Hsero_1053 TetR family transcription regulator protein 1166740:1167360 reverse	R - General function prediction only
>Hsero_1055	Hsero_1055	-1.72339	0.0400684	11.6961	8.63708	17.4648	9.76526	-0.767327	0.0200732	Hsero_1055 conserved hypothetical protein 1168822:1169673 forward	T - Signal transduction mechanisms
>Hsero_1068	Hsero_1068	-2.85077	0.014724	5.53494	2.39717	8.51852	2.59259	-1.67162	0.0541459	Hsero_1068 hypothetical protein 1181566:1181781 reverse	O - Posttranslational modification, protein turnover, chaperones
>Hsero_1086	Hsero_1086	-2.42068	1.03789e-05	60.1886	32.0878	92.549	34.3355	-1.31115	1.11436e-05	Hsero_1086 Cro/CI family transcription regulator protein 1201994:1202452 reverse	S - Function unknown
>Hsero_1104	Hsero_1104	2.10224	5.05362e-05	72.3408	196.405	105.651	215.873	1.07211	4.96044e-06	Hsero_1104 cytochrome c551/c552 transmembrane protein 1255459:1255773 forward	T;N - Signal transduction mechanisms;Cell motility
>Hsero_1120	Hsero_1120	-1.67559	0.00560748	188.366	147.756	288.499	164.055	-0.753864	0.000984128	Hsero_1120 acyl dehydratase protein 1274919:1275431 reverse	K - Transcription
>Hsero_1121	Hsero_1121	1.47424	0.0221509	57.6967	109.601	86.3417	121.792	0.552526	0.000891826	Hsero_1121 flagellar hook-associated protein 2 1275566:1277596 reverse	E - Amino acid transport and metabolism
>Hsero_1128	Hsero_1128	2.29142	0.035306	2.97152	8.90778	4.32432	10.0901	1.20809	0.0027929	Hsero_1128 histone acetyltransferase HPA2 protein 1285082:1285969 reverse	R - General function prediction only
>Hsero_1160	Hsero_1160	-2.46448	0.0434794	5.46241	2.7567	8.38384	3.0303	-1.34708	0.00519013	Hsero_1160 transcription regulator protein 1325885:1326676 reverse	S - Function unknown
>Hsero_1173	Hsero_1173	-2.16806	2.7675e-05	29.9347	17.5951	44.2688	18.7615	-1.13102	1.62285e-05	Hsero_1173 3-hydroxyacyl-CoA dehydrogenase type II oxidoreductase protein 1339884:1340642 forward	S - Function unknown
>Hsero_1180	Hsero_1180	-2.37951	1.66298e-06	222.658	117.238	332.702	134.67	-1.24694	6.21323e-09	Hsero_1180 small-conductance mechanosensitive channel protein 1345887:1346963 forward	C - Energy production and conversion
>Hsero_1181	Hsero_1181	-1.55281	0.00466131	397.515	324.864	587.536	358.964	-0.638367	0.000131836	Hsero_1181 stearoyl-CoA desaturase oxidoreductase protein 1347046:1348242 forward	K - Transcription
>Hsero_1187	Hsero_1187	2.28921	0.000166568	9.84405	28.8364	15.2381	30.8995	1.20366	0.00141801	Hsero_1187 hypothetical protein 1351677:1352054 reverse	S - Function unknown
>Hsero_1203	Hsero_1203	-1.86965	0.0441858	11.6417	7.94394	16.612	8.30601	-0.958694	0.130412	Hsero_1203 hypothetical protein 1364248:1364430 forward	C - Energy production and conversion
>Hsero_1210	Hsero_1210	-3.4401	0.0192943	4.70499	1.65291	7.07246	1.73913	-1.88957	0.0014323	Hsero_1210 methyl-accepting chemotaxis protein 1369196:1369885 forward	S - Function unknown
>Hsero_1217	Hsero_1217	2.07877	0.00137844	8.8115	23.6207	12.9915	25.5478	1.04873	8.14593e-05	Hsero_1217 periplasmic component of the Tol biopolymer transport system protein 1376086:1377372 reverse	S - Function unknown
>Hsero_1221	Hsero_1221	-1.66632	0.00265984	42.8618	33.4111	64.9195	36.4138	-0.782942	0.0042859	Hsero_1221 thioesterase protein 1379701:1380135 reverse	T - Signal transduction mechanisms
>Hsero_1222	Hsero_1222	1.63565	0.00503546	43.1676	90.5915	63.9575	100.93	0.711056	0.000225891	Hsero_1222 short-chain alcohol dehydrogenase protein 1380339:1381091 reverse	E - Amino acid transport and metabolism
>Hsero_1240	Hsero_1240	-3.18721	0.000396492	10.5278	4.13621	15.4207	4.51544	-1.6936	2.42472e-06	Hsero_1240 permease of the drug/metabolite transporter (DMT) superfamily protein 1403536:1404474 reverse	S - Function unknown
>Hsero_1246	Hsero_1246	1.65107	0.00784493	32.4332	69.0494	49.6552	73.8697	0.697103	0.00730179	Hsero_1246 beta-hydroxybutyrate dehydrogenase protein 1411900:1412682 reverse	S - Function unknown
>Hsero_1252	Hsero_1252	1.92025	0.0029796	9.67469	23.9363	14.249	26.1753	0.94926	2.46564e-05	Hsero_1252 methyl-accepting chemotaxis transducer transmembrane protein 1420934:1422724 forward	S - Function unknown
>Hsero_1262	Hsero_1262	3.1663	5.29527e-05	4.43523	18.3019	6.59287	20.1722	1.66563	2.60067e-10	Hsero_1262 methyl-accepting chemotaxis protein I 1433464:1435089 forward	S - Function unknown
>Hsero_1285	Hsero_1285	-1.89204	0.00777651	13.7255	9.2314	20.7018	10.0877	-0.985354	0.000856541	Hsero_1285 LysR family transcription regulator protein 1457801:1458712 forward	S - Function unknown
>Hsero_1286	Hsero_1286	-1.37655	0.05289	31.4048	29.2656	46.7864	32.7345	-0.477509	0.0591085	Hsero_1286 conserved hypothetical protein 1458931:1459431 forward	S - Function unknown
>Hsero_1287	Hsero_1287	-1.40751	0.0473161	81.0901	74.9866	119.232	84.3281	-0.498608	0.0176753	Hsero_1287 OmpA protein 1459442:1460014 forward	R - General function prediction only
>Hsero_1290	Hsero_1290	-1.69673	0.0380918	19.1101	14.4115	29.3333	16.5333	-0.773331	0.150765	Hsero_1290 hypothetical protein 1462144:1462293 forward	K - Transcription
>Hsero_1291	Hsero_1291	1.54	0.0109498	135.177	264.584	200	302.54	0.627464	0.00341563	Hsero_1291 hypothetical protein 1462341:1462592 forward	S - Function unknown
>Hsero_1294	Hsero_1294	1.41946	0.0345593	33.8348	62.157	50.2445	69.3795	0.484128	0.00768216	Hsero_1294 filamentous hemagglutinin protein 1465642:1473618 forward	K - Transcription
>Hsero_1296	Hsero_1296	-1.61673	0.0239835	17.806	14.0622	26.087	15.6039	-0.721967	0.00173702	Hsero_1296 conserved hypothetical protein 1474494:1476149 forward	R - General function prediction only
>Hsero_1298	Hsero_1298	-3.46608	1.56247e-12	62.0857	22.7633	90.5215	25.5782	-1.79057	1.84774e-14	Hsero_1298 conserved hypothetical protein 1478593:1479474 reverse	T - Signal transduction mechanisms
>Hsero_1301	Hsero_1301	2.10773	0.0162718	4.21196	11.5316	6.28287	12.8216	1.10957	2.17036e-06	Hsero_1301 SMC domain protein 1480732:1483545 forward	S - Function unknown
>Hsero_1329	Hsero_1329	-3.29923	5.88418e-05	12.3942	4.71602	18.6016	5.33333	-1.74253	1.17628e-05	Hsero_1329 flavoprotein oxygenase, DIM6/NTAB family protein 1513416:1514030 forward	R - General function prediction only
>Hsero_1337	Hsero_1337	-1.65593	0.00224261	42.7931	33.1	63.2558	38.3256	-0.717766	0.00400992	Hsero_1337 two component response regulator protein 1524016:1524660 reverse	S - Function unknown
>Hsero_1338	Hsero_1338	1.59783	0.00758931	20.5901	42.3109	30.9948	46.7714	0.651637	0.00808648	Hsero_1338 4-hydroxyphenylacetate 3-monooxygenase, small chain, protein 1524974:1525546 forward	S - Function unknown
>Hsero_1356	Hsero_1356	1.60116	0.0542438	8.86973	18.2825	13.8614	20.462	0.674747	0.0581919	Hsero_1356 transcription regulator protein 1544685:1545290 reverse
>Hsero_1361	Hsero_1361	-1.92016	0.0318121	8.63272	5.69483	12.9405	6.19295	-1.03266	0.00070253	Hsero_1361 methyl-accepting chemotaxis protein 1552320:1554050 forward	S - Function unknown
>Hsero_1362	Hsero_1362	-2.10693	8.8484e-06	37.5721	22.806	55.5891	25.4582	-1.08839	2.28942e-06	Hsero_1362 MerR-family transcription regulator protein 1554119:1555111 reverse	K - Transcription
>Hsero_1366	Hsero_1366	1.89835	0.000844513	158.239	387.046	236.553	427.985	0.92119	5.77975e-05	Hsero_1366 AraC family two-component hybrid sensor/regulator transcription regulator protein 1562059:1562847 reverse	S - Function unknown
>Hsero_1376	Hsero_1376	1.70562	0.000728703	26.4248	57.5233	40.0663	64.0796	0.785834	0.000905194	Hsero_1376 cell wall invasion-associated hydrolase protein 1572043:1572645 reverse	F - Nucleotide transport and metabolism
>Hsero_1388	Hsero_1388	1.40456	0.0538156	31.8216	57.7393	48.6957	65.0329	0.469862	0.0525373	Hsero_1388 cytochrome c553 protein 1587151:1587909 reverse	S - Function unknown
>Hsero_1394	Hsero_1394	1.77753	0.00463504	12.5811	28.7687	18.7527	32	0.816212	0.00633644	Hsero_1394 signal peptide protein 1596415:1596879 reverse	S - Function unknown
>Hsero_1400	Hsero_1400	1.68436	0.0127627	11.9236	25.835	17.9235	28.7067	0.725643	0.00232559	Hsero_1400 conserved hypothetical protein 1602936:1604033 reverse	R - General function prediction only
>Hsero_1416	Hsero_1416	-1.49864	0.0536817	79.1548	66.0527	113.528	73.9181	-0.575011	0.0364354	Hsero_1416 histone acetyltransferase HPA2 protein 1623088:1623600 forward	S - Function unknown
>Hsero_1418	Hsero_1418	1.44834	0.017243	37.4143	69.6063	55.1412	76.8362	0.532996	0.0147629	Hsero_1418 conserved hypothetical protein 1625055:1625585 forward	S - Function unknown
>Hsero_1425	Hsero_1425	1.61982	0.00258745	23.1458	47.6738	34.7325	53.0041	0.737039	0.00583056	Hsero_1425 conserved hypothetical protein 1638029:1638514 reverse	T - Signal transduction mechanisms
>Hsero_1445	Hsero_1445	1.55997	0.0446601	11.3593	22.7886	17.1483	24.8536	0.617303	0.0189196	Hsero_1445 GGDEF family protein 1661679:1662737 reverse	S - Function unknown
>Hsero_1448	Hsero_1448	2.48229	1.98726e-08	23.4567	74.808	34.8299	83.0839	1.32193	4.62317e-08	Hsero_1448 hypothetical protein 1666013:1666453 reverse	M - Cell wall
>Hsero_1457	Hsero_1457	-3.13458	0.000354113	11.0974	4.44119	16.55	4.91099	-1.68722	9.96784e-10	Hsero_1457 methyl-accepting chemotaxis transmembrane protein 1679678:1681306 reverse	S - Function unknown
>Hsero_1462	Hsero_1462	-1.71062	0.0524209	11.4111	8.49127	17.3545	9.31217	-0.845342	0.025712	Hsero_1462 hypothetical protein 1685541:1686107 reverse	S - Function unknown
>Hsero_1465	Hsero_1465	-1.73682	0.000914317	52.1534	37.7452	77.8507	42.0299	-0.771032	0.000599332	Hsero_1465 conserved hypothetical protein 1688138:1689142 reverse	T - Signal transduction mechanisms
>Hsero_1467	Hsero_1467	-4.54897	1.19779e-17	513.953	140.387	756.768	157.778	-2.18629	1.06015e-26	Hsero_1467 hypothetical protein 1689823:1690218 reverse	S - Function unknown
>Hsero_1468	Hsero_1468	-1.86042	0.00221112	197.993	134.289	284.536	154.227	-0.890544	0.000708712	Hsero_1468 hypothetical protein 1690278:1690568 reverse	S - Function unknown
>Hsero_1470	Hsero_1470	1.3946	0.035528	29.4863	52.7138	43.6209	59.5527	0.490963	0.0186078	Hsero_1470 aldose 1-epimerase protein 1691889:1692827 reverse	S - Function unknown
>Hsero_1473	Hsero_1473	2.00031	0.000216395	14.8231	38.1223	22.0974	43.4457	1.00182	2.14082e-05	Hsero_1473 LysR family transcription regulator of molybdate metabolism protein 1695268:1696335 reverse	S - Function unknown
>Hsero_1510	Hsero_1510	-2.12798	0.00313886	13.9962	8.35369	20.4228	9.23577	-1.09037	0.00163777	Hsero_1510 NTP pyrophosphohydrolase (NUDIX hydrolase) protein 1732079:1732693 forward	R - General function prediction only
>Hsero_1512	Hsero_1512	-4.03654	1.94824e-14	126.526	39.545	186.667	44.9003	-2.00411	1.0697e-17	Hsero_1512 conserved hypothetical protein 1734157:1734507 forward	S - Function unknown
>Hsero_1514	Hsero_1514	-1.83982	0.049305	10.1787	7.02447	14.9235	7.5841	-0.874284	0.0761369	Hsero_1514 hypothetical protein 1736427:1736753 forward	P - Inorganic ion transport and metabolism
>Hsero_1525	Hsero_1525	2.24384	0.0228505	3.93464	11.4888	5.90604	12.4087	1.14586	0.000213954	Hsero_1525 permease of the major facilitator superfamily protein 1753733:1755073 forward	S - Function unknown
>Hsero_1539	Hsero_1539	-2.03661	0.0338032	7.77975	4.82436	12.0354	5.42773	-1.11342	0.0520943	Hsero_1539 transcription regulator protein 1774537:1774875 reverse	C - Energy production and conversion
>Hsero_1547	Hsero_1547	-2.99446	1.06956e-10	194.17	81.9937	291.983	91.8143	-1.58484	1.1455e-17	Hsero_1547 conserved hypothetical protein 1782149:1783096 forward	R - General function prediction only
>Hsero_1548	Hsero_1548	-1.69335	0.00380491	93.6845	70.8978	140.606	79.0303	-0.764615	0.00150139	Hsero_1548 conserved hypothetical protein 1783093:1783422 forward	G - Carbohydrate transport and metabolism
>Hsero_1549	Hsero_1549	-1.86804	0.00148974	92.5251	63.0051	139.501	70.9297	-0.903112	0.000440076	Hsero_1549 conserved hypothetical protein 1783463:1783903 forward	S - Function unknown
>Hsero_1553	Hsero_1553	1.84724	0.04449	5.66291	13.5251	8.27251	14.7932	0.875424	0.00118261	Hsero_1553 2-polyprenyl-6-methoxyphenol hydroxylase protein 1785991:1787634 forward	S - Function unknown
>Hsero_1556	Hsero_1556	1.81672	0.0012416	19.4067	45.702	29.5652	50.3865	0.798911	0.000872173	Hsero_1556 methyl-accepting chemotaxis transducer transmembrane I protein 1789156:1790811 forward	S - Function unknown
>Hsero_1558	Hsero_1558	3.26908	0.000203472	3.35311	14.3643	4.74747	16.3636	1.78197	9.46081e-06	Hsero_1558 ABC-type metal ion transport system, periplasmic component/surface antigen protein 1792859:1793650 reverse	K - Transcription
>Hsero_1576	Hsero_1576	2.08118	0.0412229	3.32597	9.02052	5.04505	9.72973	1.13905	0.122785	Hsero_1576 hypothetical protein 1810192:1810413 reverse	G;E;P;R - Carbohydrate transport and metabolism;Amino acid transport and metabolism;Inorganic ion transport and metabolism;General function prediction only
>Hsero_1579	Hsero_1579	1.44218	0.0506081	50.2489	93.6283	75.969	102.946	0.515852	0.0490877	Hsero_1579 hypothetical protein 1812865:1813122 forward	M - Cell wall
>Hsero_1583	Hsero_1583	2.11752	7.07302e-05	19.2383	53.0673	28.5271	57.5194	1.02857	0.000236453	Hsero_1583 hypothetical protein 1814452:1814967 reverse	I;Q;R - Lipid transport and metabolism;Secondary metabolites biosynthesis, transport and catabolism;General function prediction only
>Hsero_1590	Hsero_1590	2.03741	0.000296397	11.1454	29.234	16.3696	32.2112	1.05194	0.00390739	Hsero_1590 hypothetical protein 1821294:1821596 reverse	K - Transcription
>Hsero_1591	Hsero_1591	2.32197	0.00272914	5.18855	15.6225	7.89572	16.9832	1.22385	0.00157735	Hsero_1591 integral membrane protein 1821726:1822262 forward	T - Signal transduction mechanisms
>Hsero_1592	Hsero_1592	1.6724	0.0503741	7.3636	15.8755	11.0145	17.3913	0.733067	0.245828	Hsero_1592 hypothetical protein 1822332:1822469 forward	G - Carbohydrate transport and metabolism
>Hsero_1594	Hsero_1594	5.86591	0.00474751	0.909169	7.54659	1.48148	7.40741	2.49982	0.0867351	Hsero_1594 hypothetical protein 1823426:1823533 reverse	S - Function unknown
>Hsero_1610	Hsero_1610	-8.12893	5.12743e-28	143.646	22.568	212.65	24.7521	-3.04001	5.78489e-56	Hsero_1610 conserved hypothetical protein 1836951:1838120 reverse	J - Translation, ribosomal structure and biogenesis
>Hsero_1613	Hsero_1613	-2.21405	0.037879	22.3503	15.0355	35.3333	16	-1.20687	0.0647381	Hsero_1613 hypothetical protein 1839625:1839744 forward	S - Function unknown
>Hsero_1615	Hsero_1615	-2.82489	5.02311e-05	30.0628	14.4145	46.1017	15.8192	-1.56464	0.00101813	Hsero_1615 hypothetical protein 1842098:1842274 forward	S - Function unknown
>Hsero_1618	Hsero_1618	-2.25368	2.95851e-05	28.8837	16.3163	42.037	18.1481	-1.16261	0.00022332	Hsero_1618 conserved hypothetical protein 1843189:1843620 reverse	L - DNA Replication, recombination and repair
>Hsero_1623	Hsero_1623	-1.58872	0.0248519	158.982	124.028	239.563	137.268	-0.674677	0.0156163	Hsero_1623 hypothetical protein 1847739:1847921 reverse	S - Function unknown
>Hsero_1625	Hsero_1625	1.64041	0.018809	20.4325	43.5801	29.8667	46.4	0.69044	0.097578	Hsero_1625 hypothetical protein 1849166:1849315 reverse	S - Function unknown
>Hsero_1660	Hsero_1660	3.87265	0.000439509	98.1072	550.986	156.912	591.86	1.94209	0.0291696	Hsero_1660 hypothetical protein 1881698:1882267 reverse	S - Function unknown
>Hsero_1674	Hsero_1674	-1.58293	0.0120832	29.5007	23.8468	44	28	-0.651892	0.017765	Hsero_1674 conserved hypothetical protein 1897462:1898241 forward	L - DNA Replication, recombination and repair
>Hsero_1676	Hsero_1676	3.082	3.21459e-10	51.9434	209.792	77.9543	231.963	1.61006	1.63756e-16	Hsero_1676 4-hydroxyphenylpyruvate dioxygenase and related hemolysins protein 1898901:1899995 reverse	S - Function unknown
>Hsero_1677	Hsero_1677	1.65073	0.00150601	27.3146	58.041	40.6936	65.2023	0.715079	0.0018998	Hsero_1677 transcription regulator protein 1900143:1900661 forward	K - Transcription
>Hsero_1686	Hsero_1686	-2.6713	2.35431e-08	32.2577	15.3886	48.3162	17.3883	-1.43013	1.89812e-13	Hsero_1686 anaerobic (selenocysteine-containing) formate dehydrogenase protein 1909337:1911664 forward	R - General function prediction only
>Hsero_1693	Hsero_1693	-2.35611	0.00188184	12.2212	6.5668	18.4818	7.39274	-1.27733	0.00838588	Hsero_1693 hypothetical protein 1919081:1919383 forward	S - Function unknown
>Hsero_1712	Hsero_1712	1.55505	0.0235899	12.9253	25.8239	18.8841	28.1545	0.67164	0.0179305	Hsero_1712 conserved hypothetical protein 1942558:1943256 forward	C - Energy production and conversion
>Hsero_1726	Hsero_1726	-2.19796	1.63195e-06	134.279	78.1313	199.312	86.5376	-1.14164	7.83286e-11	Hsero_1726 redox regulated molecular chaperone heat-shock-like protein 1956412:1957341 reverse	S - Function unknown
>Hsero_1728	Hsero_1728	-1.89659	0.00745267	16.3147	10.9545	24.5863	11.5366	-0.931764	0.00253022	Hsero_1728 conserved hypothetical protein 1958023:1958868 forward	S - Function unknown
>Hsero_1732	Hsero_1732	1.39347	0.0405773	37.6116	67.7467	55.2446	76.0865	0.472176	0.0243757	Hsero_1732 transmembrane protein 1961222:1962100 reverse	R - General function prediction only
>Hsero_1733	Hsero_1733	-2.55935	2.98742e-08	40.107	20.1751	59.7567	22.7737	-1.38686	9.08403e-07	Hsero_1733 conserved hypothetical protein 1962105:1962515 reverse	R - General function prediction only
>Hsero_1739	Hsero_1739	-1.99992	0.00777651	14.2359	9.05099	20.6403	9.79284	-1.00656	0.00747553	Hsero_1739 hypothetical protein 1968076:1968606 forward	M;G - Cell wall
>Hsero_1743	Hsero_1743	-1.8418	0.000112988	41.5763	29.0291	62.2594	32.357	-0.909639	9.69099e-05	Hsero_1743 conserved hypothetical protein 1971086:1971802 reverse	M - Cell wall
>Hsero_1746	Hsero_1746	-1.46077	0.0192002	57.0626	50.2995	85.5234	56.3623	-0.558617	0.00247938	Hsero_1746 methyltransferase (contains TPR repeat) protein 1975764:1977110 forward	R - General function prediction only
>Hsero_1747	Hsero_1747	-2.93263	6.61299e-08	29.7232	12.8606	45.2211	14.2395	-1.55684	1.42837e-09	Hsero_1747 sugar kinase,ribokinase family protein 1977113:1978039 reverse	S - Function unknown
>Hsero_1751	Hsero_1751	4.20118	0.00411075	1.32122	7.56354	2.08333	8.33333	2.01682	0.005052	Hsero_1751 translation initiation inhibitor (yjgF family) protein 1981984:1982367 forward	S - Function unknown
>Hsero_1753	Hsero_1753	1.52097	0.0211918	15.9315	31.0578	24.2697	35.206	0.629569	0.0290538	Hsero_1753 transmembrane protein 1983970:1984503 reverse	R - General function prediction only
>Hsero_1761	Hsero_1761	2.48063	0.0526716	1.78978	5.89751	2.70531	6.64734	1.35649	0.00288735	Hsero_1761 allophanate hydrolase subunit 2 protein 1992972:1994006 reverse	S - Function unknown
>Hsero_1781	Hsero_1781	-1.73991	0.00466792	83.4852	61.0953	120.381	69.8413	-0.786667	0.00349645	Hsero_1781 transmembrane protein 2013173:2013487 forward	S - Function unknown
>Hsero_1784	Hsero_1784	-1.96946	0.0243619	10.4665	6.74003	15.9624	7.88732	-0.934414	0.0377532	Hsero_1784 thioesterase protein 2016364:2016789 forward	M - Cell wall
>Hsero_1797	Hsero_1797	-2.95094	0.016989	5.20484	2.16757	7.69575	2.68456	-1.55656	0.0172805	Hsero_1797 conserved hypothetical protein 2027881:2028327 forward	M - Cell wall
>Hsero_1799	Hsero_1799	-2.71177	1.06502e-06	23.3742	10.9592	34.6531	11.7766	-1.4994	1.01794e-06	Hsero_1799 GnaT family acetyltransferase protein 2028992:2029582 reverse	S - Function unknown
>Hsero_1802	Hsero_1802	-1.79818	0.000158045	54.6156	38.5548	81.3139	42.6764	-0.83651	6.24068e-06	Hsero_1802 outer membrane protein 2032590:2034233 forward	F - Nucleotide transport and metabolism
>Hsero_1804	Hsero_1804	1.56033	0.0453181	10.3279	20.7291	15.7787	22.9985	0.628147	0.0116157	Hsero_1804 Type I antifreeze protein:HlyD family secretion protein 2035015:2036388 forward	K - Transcription
>Hsero_1805	Hsero_1805	2.10604	0.000327971	10.5322	28.58	15.4994	32.0578	1.07722	9.24163e-07	Hsero_1805 conserved hypothetical protein 2036513:2038174 forward	S - Function unknown
>Hsero_1806	Hsero_1806	2.09597	0.000168936	11.3507	30.6392	17.1362	33.9906	1.07922	4.03905e-07	Hsero_1806 ABC-type bacteriocin/lantibiotic ATPase/permease fusion exporter protein 2038211:2039914 forward	K - Transcription
>Hsero_1807	Hsero_1807	1.85986	0.00234448	12.0616	28.8699	18.1458	32.267	0.875491	7.47329e-07	Hsero_1807 hemolysin-adenylate cyclase protein 2040027:2047997 forward	T;E - Signal transduction mechanisms;Amino acid transport and metabolism
>Hsero_1814	Hsero_1814	-3.08154	6.54554e-10	38.8426	16.1332	57.4545	18.4242	-1.6342	1.13629e-06	Hsero_1814 conserved hypothetical protein 2054244:2054573 forward	E - Amino acid transport and metabolism
>Hsero_1815	Hsero_1815	-3.54337	1.98434e-06	15.7004	5.57674	23.6145	6.10442	-1.86058	1.92175e-06	Hsero_1815 histone acetyltransferase HPA2 protein 2054690:2055187 reverse	K - Transcription
>Hsero_1816	Hsero_1816	-2.78959	4.10954e-05	22.3804	9.98176	33.3956	10.7165	-1.45578	0.000644077	Hsero_1816 conserved hypothetical protein 2055138:2055458 reverse	E - Amino acid transport and metabolism
>Hsero_1823	Hsero_1823	-2.1099	0.00452494	15.3546	9.23255	24	10.0741	-1.12427	0.0214912	Hsero_1823 hypothetical protein 2059953:2060222 forward	R - General function prediction only
>Hsero_1825	Hsero_1825	-1.62219	0.0241911	19.4558	15.3125	29.0515	16.9106	-0.688916	0.0503433	Hsero_1825 histidine-containing phosphotransfer (HPt) domain protein 2061064:2061432 forward	S - Function unknown
>Hsero_1836	Hsero_1836	2.54348	0.0526716	1.74535	5.90531	2.48337	6.44494	1.44185	0.000527263	Hsero_1836 amidase family protein 2083907:2085259 reverse	R - General function prediction only
>Hsero_1838	Hsero_1838	2.03287	1.92835e-05	21.0025	54.3468	30.9893	59.726	1.06921	2.63502e-06	Hsero_1838 permease of the major facilitator superfamily protein 2086252:2087565 reverse	S - Function unknown
>Hsero_1842	Hsero_1842	2.32696	0.0338032	3.27912	9.96488	4.96224	11.0895	1.21388	2.37801e-05	Hsero_1842 ABC-type transport system, duplicated ATPase component protein 2091189:2093042 forward	T - Signal transduction mechanisms
>Hsero_1848	Hsero_1848	-1.73969	0.04449	10.9593	8.01317	16.5812	8.88889	-0.832321	0.0351312	Hsero_1848 conserved hypothetical protein 2098744:2099211 forward	R - General function prediction only
>Hsero_1854	Hsero_1854	2.52619	0.000195608	6.94195	22.692	10.6184	24.9774	1.27182	0.000106416	Hsero_1854 hypothetical protein 2103704:2104366 forward	K - Transcription
>Hsero_1859	Hsero_1859	2.88999	0.000365067	4.06014	15.3012	6.00375	17.0607	1.576	4.11602e-09	Hsero_1859 permease of the major facilitator superfamily protein 2107691:2109289 forward	S - Function unknown
>Hsero_1865	Hsero_1865	-1.63412	0.0127627	20.6527	16.1429	30.7071	18.2828	-0.720179	0.00523438	Hsero_1865 UDP-2,3-diacylglucosamine hydrolase protein 2115996:2116787 reverse	J;M - Translation, ribosomal structure and biogenesis;Cell wall
>Hsero_1869	Hsero_1869	1.62486	0.00438766	56.3992	115.659	84.4938	129.531	0.711513	0.00012463	Hsero_1869 signal peptide protein 2119256:2120875 reverse	S - Function unknown
>Hsero_1874	Hsero_1874	5.36879	0.00420216	0.682941	5.31201	1.11111	5.55556	2.50065	0.0188	Hsero_1874 hypothetical protein 2126120:2126407 reverse	Q;R - Secondary metabolites biosynthesis, transport and catabolism;General function prediction only
>Hsero_1875	Hsero_1875	4.08432	0.00259494	1.1266	6.32924	1.83007	6.53595	2.15801	0.0283338	Hsero_1875 hypothetical protein 2126508:2126813 reverse	M - Cell wall
>Hsero_1897	Hsero_1897	-2.80844	0.00342345	8.98014	4.00665	13.4367	4.5478	-1.47594	0.0050532	Hsero_1897 conserved hypothetical protein 2154353:2154739 forward
>Hsero_1913	Hsero_1913	2.0984	0.00138495	8.33408	22.5648	12.3777	24.9829	1.06532	1.79725e-06	Hsero_1913 GGDEF domain containing protein 2172259:2174016 forward	S - Function unknown
>Hsero_1916	Hsero_1916	2.058	0.0473355	3.46064	9.2749	5.12053	10.1081	1.05871	0.00153365	Hsero_1916 CBS-domain-containing membrane protein 2175724:2176926 forward	S - Function unknown
>Hsero_1917	Hsero_1917	22.4189	8.88597e-08	0.388428	14.357	0.634921	15.873	4.50895	0.00115946	Hsero_1917 hypothetical protein 2177001:2177126 forward	S - Function unknown
>Hsero_1920	Hsero_1920	2.68008	5.18087e-08	149.693	491.955	223.234	541.477	1.42519	3.85344e-11	Hsero_1920 metal-binding, possibly nucleic acid-binding protein 2178528:2179028 forward	R - General function prediction only
>Hsero_1962	Hsero_1962	1.81678	0.00122053	16.0441	37.4054	23.2832	40.4875	0.885103	0.000354188	Hsero_1962 transmembrane sensor histidine kinase transcription regulator protein 2218414:2219808 reverse	R - General function prediction only
>Hsero_1968	Hsero_1968	-2.91098	7.29506e-08	39.7104	17.3053	57.6871	19.7732	-1.52094	1.0549e-06	Hsero_1968 conserved hypothetical protein 2226765:2227205 forward	M - Cell wall
>Hsero_1971	Hsero_1971	1.61035	0.00170648	31.2204	64.1703	46.0438	70.9573	0.705744	0.00073182	Hsero_1971 hydrolase or acyltransferase protein 2228847:2229713 forward	T;N - Signal transduction mechanisms;Cell motility
>Hsero_1985	Hsero_1985	-1.47392	0.0457643	28.7447	24.8135	42.3529	28.3922	-0.528608	0.0774933	Hsero_1985 acetyltransferase protein 2242433:2242942 forward	R - General function prediction only
>Hsero_2031	Hsero_2031	-1.81895	0.000444278	152.794	109.896	230.82	123.279	-0.870172	3.44374e-05	Hsero_2031 anti-sigma-28 factor protein 2295766:2296131 reverse	K - Transcription
>Hsero_2044	Hsero_2044	2.66081	0.0136447	2.55191	8.93396	3.9632	9.73815	1.44485	5.51783e-05	Hsero_2044 outer membrane drug efflux lipoprotein 2308468:2309880 reverse	S - Function unknown
>Hsero_2059	Hsero_2059	2.23982	1.64214e-06	73.7313	213.501	111.392	237.988	1.15417	1.19748e-10	Hsero_2059 hypothetical protein 2322901:2324610 reverse	T;N - Signal transduction mechanisms;Cell motility
>Hsero_2064	Hsero_2064	1.5661	0.0187256	16.2589	32.7361	24.6857	36.2667	0.612201	0.0102156	Hsero_2064 conserved hypothetical protein 2326519:2327568 reverse	K - Transcription
>Hsero_2072	Hsero_2072	2.53042	3.11432e-06	10.6265	34.6891	15.6196	39.0895	1.31232	2.11631e-09	Hsero_2072 TPR repeat containing protein 2332693:2334669 reverse	H - Coenzyme transport and metabolism
>Hsero_2079	Hsero_2079	2.35335	1.26737e-05	29.9279	89.5683	45.4545	96.9697	1.21375	0.000416276	Hsero_2079 hypothetical protein 2339124:2339255 forward	C - Energy production and conversion
>Hsero_2092	Hsero_2092	2.31521	4.61445e-05	9.72851	29.0372	14.6119	31.7808	1.21163	0.00453504	Hsero_2092 hypothetical protein 2351990:2352208 forward	R - General function prediction only
>Hsero_2104	Hsero_2104	-4.42768	0.00757654	4.61134	1.2258	6.94444	1.38889	-2.21547	0.0185326	Hsero_2104 conserved hypothetical protein 2364297:2364584 forward	L - DNA Replication, recombination and repair
>Hsero_2111	Hsero_2111	-1.36701	0.0469393	49.7601	46.5163	74.0107	50.7665	-0.455491	0.0155992	Hsero_2111 signal transduction histidine kinase protein 2374338:2376020 forward	S - Function unknown
>Hsero_2113	Hsero_2113	1.54493	0.0262421	15.4121	30.6025	23.0466	33.6918	0.606048	0.00220214	Hsero_2113 transmembrane protein 2376585:2378816 reverse	F - Nucleotide transport and metabolism
>Hsero_2136	Hsero_2136	-1.76061	0.0248462	13.9423	10.0886	20.6667	11.4667	-0.842017	0.00171668	Hsero_2136 signal transduction containing EAL and modified HD-GYP domains protein 2400925:2402124 forward	K - Transcription
>Hsero_2143	Hsero_2143	-1.4685	0.0102288	47.4455	41.4092	70.8772	46.2281	-0.562436	0.00432246	Hsero_2143 LysR family transcription regulator protein 2408606:2409517 forward	T - Signal transduction mechanisms
>Hsero_2144	Hsero_2144	-1.65165	0.00322373	88.9098	69.115	132.774	77.7622	-0.725227	0.000652583	Hsero_2144 thioredoxin-like protein 2409540:2409968 reverse	I;Q - Lipid transport and metabolism;Secondary metabolites biosynthesis, transport and catabolism
>Hsero_2155	Hsero_2155	-3.93016	3.33958e-16	62.8339	20.2271	94.0171	22.5641	-1.97148	5.27043e-10	Hsero_2155 hypothetical protein 2420421:2420654 reverse	S - Function unknown
>Hsero_2187	Hsero_2187	1.41086	0.0383103	87.5716	155.788	129.255	173.02	0.501302	0.0121921	Hsero_2187 transmembrane protein 2464009:2464518 forward	T - Signal transduction mechanisms
>Hsero_2203	Hsero_2203	-2.69752	4.00941e-08	98.2457	46.1329	145.926	49.8148	-1.44863	2.52713e-10	Hsero_2203 oligoketide cyclase/lipid transport protein 2481554:2481985 forward	S - Function unknown
>Hsero_2212	Hsero_2212	-1.48216	0.0552531	20.5927	17.7551	29.9642	20.0717	-0.551538	0.0729957	Hsero_2212 cytosine/adenosine deaminases protein 2490808:2491365 forward	S - Function unknown
>Hsero_2223	Hsero_2223	-1.86597	0.00160233	22.1326	15.1305	33.3813	17.2662	-0.868981	0.00777575	Hsero_2223 plasmid stabilization protein 2504150:2504566 forward	K - Transcription
>Hsero_2233	Hsero_2233	-1.41277	0.0531081	33.224	30.024	49.697	33.3333	-0.4974	0.0701989	Hsero_2233 conserved hypothetical protein 2516675:2517202 forward	R - General function prediction only
>Hsero_2244	Hsero_2244	-2.59357	2.07898e-07	41.6179	20.7729	63.1579	22.4561	-1.43514	1.19913e-05	Hsero_2244 stress-induced morphogen protein 2533050:2533334 reverse	D - Cell cycle control, cell division, chromosome partitioning
>Hsero_2246	Hsero_2246	-2.16449	0.0015619	15.561	9.13776	23.4343	9.69697	-1.18466	0.00330386	Hsero_2246 peptide methionine sulfoxide reductase protein 2534000:2534395 reverse	E;H - Amino acid transport and metabolism;Coenzyme transport and metabolism
>Hsero_2261	Hsero_2261	-2.48793	0.000600526	12.8437	6.5338	19.5207	7.32026	-1.41493	0.000959642	Hsero_2261 hypothetical protein 2553135:2553593 reverse	E - Amino acid transport and metabolism
>Hsero_2262	Hsero_2262	-1.70127	0.000688328	51.1266	38.7762	76.3347	43.7185	-0.786227	0.000123369	Hsero_2262 conserved hypothetical protein 2553706:2555211 reverse	E - Amino acid transport and metabolism
>Hsero_2263	Hsero_2263	-1.90574	0.000156371	34.3929	23.1239	50.3586	25.6042	-0.948361	7.40438e-05	Hsero_2263 transmembrane protein 2555311:2556063 reverse	E - Amino acid transport and metabolism
>Hsero_2280	Hsero_2280	-1.52542	0.0231798	23.7221	19.8683	35.2412	21.7792	-0.591174	0.0136719	Hsero_2280 two component response regulator protein 2577067:2577999 forward	K - Transcription
>Hsero_2281	Hsero_2281	2.48556	0.00559883	3.90464	12.6461	5.7284	13.7284	1.30874	0.000303571	Hsero_2281 conserved hypothetical protein 2578466:2579275 forward	K - Transcription
>Hsero_2282	Hsero_2282	1.62957	0.00726808	18.1126	38.0128	26.801	42.0487	0.697082	0.00208952	Hsero_2282 transmembrane protein 2579718:2580908 reverse	S - Function unknown
>Hsero_2285	Hsero_2285	1.42589	0.0330175	63.9961	116.479	96.0182	129.784	0.510138	0.00440823	Hsero_2285 transcription regulator protein 2584423:2585301 forward	O - Posttranslational modification, protein turnover, chaperones
>Hsero_2292	Hsero_2292	3.72556	2.06754e-16	563.37	2650.56	846.259	2973.33	1.89463	3.06066e-28	Hsero_2292 hypothetical protein 2591747:2592040 forward	O - Posttranslational modification, protein turnover, chaperones
>Hsero_2304	Hsero_2304	3.04261	1.32213e-08	10.4254	40.7697	15.7322	44.6304	1.63041	1.52442e-09	Hsero_2304 nodulin 21 protein 2606946:2607662 reverse	R - General function prediction only
>Hsero_2317	Hsero_2317	-3.63116	4.20387e-06	16.5001	5.8128	25.4545	6.36364	-1.97968	0.000199395	Hsero_2317 hypothetical protein 2617503:2617766 forward	M - Cell wall
>Hsero_2318	Hsero_2318	-2.87557	0.000103918	13.4048	5.8819	19.4571	6.4278	-1.54217	2.72257e-06	Hsero_2318 LysR family transcription regulator protein 2617918:2618838 reverse	O - Posttranslational modification, protein turnover, chaperones
>Hsero_2352	Hsero_2352	-2.08363	0.00010786	34.6186	21.2646	52.6959	24.1169	-1.07131	7.50647e-05	Hsero_2352 conserved hypothetical protein 2689426:2690178 forward	C - Energy production and conversion
>Hsero_2353	Hsero_2353	-1.64212	0.00134918	367.335	288.07	549.638	323.81	-0.71933	1.2514e-05	Hsero_2353 hypothetical protein 2690246:2691295 forward	L - DNA Replication, recombination and repair
>Hsero_2356	Hsero_2356	-1.82579	0.000772779	56.4404	38.6747	85.641	42.8205	-0.864225	0.00259781	Hsero_2356 phage protein 2692317:2692628 reverse	J - Translation, ribosomal structure and biogenesis
>Hsero_2372	Hsero_2372	4.84561	0.00259494	0.93026	6.31713	1.41844	7.0922	2.36458	0.0150233	Hsero_2372 conserved hypothetical protein 2702453:2702734 reverse	E;H - Amino acid transport and metabolism;Coenzyme transport and metabolism
>Hsero_2375	Hsero_2375	2.71318	1.1645e-05	7.05296	24.7597	10.7123	27.3504	1.46268	0.000189909	Hsero_2375 conserved hypothetical protein 2704165:2704515 forward	E;H - Amino acid transport and metabolism;Coenzyme transport and metabolism
>Hsero_2378	Hsero_2378	-1.85389	0.0141729	13.3113	9.13846	19.6798	10.4803	-0.924986	0.00684931	Hsero_2378 hypothetical protein 2708216:2708902 forward	J - Translation, ribosomal structure and biogenesis
>Hsero_2379	Hsero_2379	-1.93792	9.30891e-05	105.113	69.36	156.099	75.7447	-0.962712	1.89358e-07	Hsero_2379 AraC family transcription regulator protein 2709131:2710258 forward	J - Translation, ribosomal structure and biogenesis
>Hsero_2380	Hsero_2380	2.58788	0.000155548	10.1653	34.419	15.5897	40.2051	1.36034	0.00293506	Hsero_2380 hypothetical protein 2710455:2710649 reverse	I - Lipid transport and metabolism
>Hsero_2384	Hsero_2384	1.55267	0.0065487	26.7265	53.4543	39.9093	58.7029	0.613275	0.000998152	Hsero_2384 cation transport P-type ATPase protein 2716302:2718506 reverse	E - Amino acid transport and metabolism
>Hsero_2393	Hsero_2393	5.04464	2.12654e-06	2.37746	15.9362	3.7037	17.4074	2.35615	3.20906e-08	Hsero_2393 periplasmic or secreted lipoprotein 2725068:2725715 reverse	C - Energy production and conversion
>Hsero_2394	Hsero_2394	2.6005	0.00206486	4.01737	13.5864	6.27451	15.6863	1.43573	0.0299192	Hsero_2394 hypothetical protein 2725775:2725978 reverse	H - Coenzyme transport and metabolism
>Hsero_2398	Hsero_2398	2.26502	0.00656461	4.84638	14.2462	7.55793	15.6863	1.11774	0.00627262	Hsero_2398 conserved hypothetical protein 2727758:2728318 forward	C;H;R - Energy production and conversion;Coenzyme transport and metabolism;General function prediction only
>Hsero_2399	Hsero_2399	5.69472	3.37553e-18	26.0448	190.252	37.235	213.825	2.53325	3.20393e-24	Hsero_2399 periplasmic or secreted lipoprotein 2728521:2729171 reverse	J - Translation, ribosomal structure and biogenesis
>Hsero_2400	Hsero_2400	2.47638	4.6867e-07	17.5353	56.0664	25.9916	62.9536	1.32005	1.04832e-06	Hsero_2400 universal stress protein 2729231:2729704 reverse	E - Amino acid transport and metabolism
>Hsero_2402	Hsero_2402	1.52178	0.0113824	68.8658	134.876	103.067	150.8	0.6021	0.00132783	Hsero_2402 hypothetical protein 2730720:2731319 reverse	E - Amino acid transport and metabolism
>Hsero_2403	Hsero_2403	2.0182	0.00030213	90.5807	242.901	133.529	272.157	1.00699	2.71455e-05	Hsero_2403 hemerythrin protein 2731393:2731800 reverse	E - Amino acid transport and metabolism
>Hsero_2407	Hsero_2407	1.92067	4.45783e-05	23.619	58.3579	35.5189	64.3849	0.926661	1.54086e-06	Hsero_2407 phosphate acetyl/butaryl transferase protein 2734953:2736407 forward	E - Amino acid transport and metabolism
>Hsero_2408	Hsero_2408	-1.73559	0.00610083	61.1682	46.3205	91.6312	52.1986	-0.806601	0.00536424	Hsero_2408 hypothetical protein 2736489:2736770 reverse	C - Energy production and conversion
>Hsero_2414	Hsero_2414	-6.75981	4.68991e-21	82.0545	15.9686	123.243	18.3784	-2.75535	6.14398e-16	Hsero_2414 hypothetical protein 2742290:2742511 forward	O - Posttranslational modification, protein turnover, chaperones
>Hsero_2415	Hsero_2415	-1.888	0.000611129	64.0587	43.0111	98.3269	47.2587	-0.925504	0.000121393	Hsero_2415 LuxR family transcription regulator protein 2742517:2743293 forward	C - Energy production and conversion
>Hsero_2416	Hsero_2416	-3.85452	1.87266e-10	26.2962	8.63817	39.5852	9.71852	-1.96362	1.40789e-11	Hsero_2416 conserved hypothetical protein 2743328:2744002 reverse	C - Energy production and conversion
>Hsero_2425	Hsero_2425	-3.17873	0.0106873	5.41795	2.08802	8.21053	2.31579	-1.76833	4.11072e-05	Hsero_2425 ABC-type sugar transport system, permease component protein 2751737:2752876 forward	M - Cell wall
>Hsero_2434	Hsero_2434	5.40164	2.23901e-07	361.163	2779.5	554.848	3017.27	2.42474	0.000234961	Hsero_2434 hypothetical protein 2763087:2763350 reverse	K - Transcription
>Hsero_2438	Hsero_2438	-2.24835	1.20433e-05	25.7508	14.6081	38.4286	16.4762	-1.21088	2.81288e-08	Hsero_2438 methyl-accepting chemotaxis transducer transmembrane protein 2766077:2767756 reverse	M;I - Cell wall
>Hsero_2452	Hsero_2452	-3.35959	8.02132e-06	14.4249	5.40424	21.8182	5.92593	-1.81919	2.2353e-06	Hsero_2452 hypothetical protein 2783580:2784173 forward	C - Energy production and conversion
>Hsero_2453	Hsero_2453	-2.32785	1.44309e-05	34.2958	18.7577	50.2954	22.0856	-1.19924	1.46875e-05	Hsero_2453 PAS/PAC sensor hybrid histidine kinase protein 2784209:2785867 reverse	M - Cell wall
>Hsero_2458	Hsero_2458	1.60468	0.0127069	13.1265	27.0602	19.9628	29.4972	0.702033	0.0204519	Hsero_2458 two component response regulator protein 2790726:2791262 reverse	D - Cell cycle control, cell division, chromosome partitioning
>Hsero_2465	Hsero_2465	-1.38482	0.0519519	121.741	116.032	181.488	129.048	-0.484364	0.0103527	Hsero_2465 permease of the major facilitator superfamily protein 2797900:2799243 forward	H - Coenzyme transport and metabolism
>Hsero_2466	Hsero_2466	-2.3804	0.00133246	13.2685	7.06218	19.407	7.69093	-1.29561	9.18825e-06	Hsero_2466 conserved hypothetical protein 2799331:2800443 reverse	E - Amino acid transport and metabolism
>Hsero_2479	Hsero_2479	-1.91843	0.000860257	22.1009	14.6992	33.2222	17.1111	-0.944182	0.00101119	Hsero_2479 TetR family transcription regulator protein 2815243:2815962 reverse	R - General function prediction only
>Hsero_2491	Hsero_2491	-2.07429	0.000160702	67.437	41.29	97.5189	45.2211	-1.05426	7.07742e-06	Hsero_2491 hypothetical protein 2833139:2834065 forward	Q - Secondary metabolites biosynthesis, transport and catabolism
>Hsero_2510	Hsero_2510	-2.33388	3.32113e-07	245.918	131.817	363.697	146.555	-1.22465	6.67704e-10	Hsero_2510 conserved hypothetical protein 2861598:2861954 forward	Q - Secondary metabolites biosynthesis, transport and catabolism
>Hsero_2512	Hsero_2512	2.11065	5.72026e-05	14.2224	38.6323	21.5695	42.1445	1.05962	3.13771e-06	Hsero_2512 sugar permease of the major facilitator superfamily protein 2863286:2864572 forward	M - Cell wall
>Hsero_2514	Hsero_2514	-1.65902	0.00889567	37.1266	28.2998	53.5974	32.2112	-0.695482	0.0321677	Hsero_2514 conserved hypothetical protein 2865078:2865380 reverse	N - Cell motility
>Hsero_2530	Hsero_2530	-2.06866	3.47131e-05	105.41	64.2611	156.373	71.2533	-1.05027	2.69e-06	Hsero_2530 hypothetical protein 2885031:2885405 forward	R - General function prediction only
>Hsero_2551	Hsero_2551	1.59345	0.0428907	9.907	20.3137	14.8349	22.5572	0.653609	0.000857646	Hsero_2551 indolepyruvate ferredoxin oxidoreductase, alpha and beta subunits, protein 2904099:2907641 reverse	R - General function prediction only
>Hsero_2553	Hsero_2553	-1.64993	0.0050324	26.234	20.3368	39.3074	22.4242	-0.751925	0.00193693	Hsero_2553 LysR family transcription regulator protein 2909062:2909985 reverse	M - Cell wall
>Hsero_2559	Hsero_2559	-1.53946	0.0545716	71.2421	59.9094	105.274	64.2786	-0.638188	0.0373254	Hsero_2559 signal peptide protein 2917468:2917869 reverse	M - Cell wall
>Hsero_2570	Hsero_2570	1.92338	0.00119183	11.6622	28.8749	16.8356	32.3195	0.977647	0.000879226	Hsero_2570 LuxR family two component response regulator protein 2930274:2930924 reverse	D - Cell cycle control, cell division, chromosome partitioning
>Hsero_2576	Hsero_2576	1.70975	0.0269358	7.98774	17.5997	12.1773	19.7303	0.768514	0.0284998	Hsero_2576 spore coat U domain protein 2938418:2938936 forward	V - Defense mechanisms
>Hsero_2591	Hsero_2591	-1.50028	0.0187109	72.1013	61.524	107.238	67.4286	-0.594044	0.00188201	Hsero_2591 signal transduction protein 2957115:2957954 reverse	M - Cell wall
>Hsero_2596	Hsero_2596	1.40017	0.0327038	28.4164	50.9461	41.9487	56.7179	0.499778	0.0201641	Hsero_2596 Mg-dependent DNase protein 2962645:2963424 reverse	M - Cell wall
>Hsero_2597	Hsero_2597	1.66261	0.0217211	11.7898	25.2472	17.1949	27.8324	0.68365	0.0327203	Hsero_2597 response regulator consisting of a CheY-like receiver domain and a Fis-type HTH domain, protein 2963484:2964032 reverse	H - Coenzyme transport and metabolism
>Hsero_2598	Hsero_2598	1.81701	0.00306183	11.4817	26.8523	17.1171	29.8498	0.858261	0.000260878	Hsero_2598 transmembrane sensor histidine kinase transcription regulator protein 2964068:2965399 reverse	Q - Secondary metabolites biosynthesis, transport and catabolism
>Hsero_2620	Hsero_2620	1.65136	0.0401096	8.40078	17.8655	12.3356	19.5918	0.754097	0.0478866	Hsero_2620 acetyltransferase protein 2990817:2991257 reverse	P - Inorganic ion transport and metabolism
>Hsero_2622	Hsero_2622	1.68049	0.00536281	12.773	27.5811	19.2739	30.8911	0.803254	0.031581	Hsero_2622 conserved hypothetical protein 2991766:2992068 reverse	T - Signal transduction mechanisms
>Hsero_2627	Hsero_2627	-2.09023	0.000114092	30.6213	19.0527	45.5696	21.9409	-1.09083	0.0035283	Hsero_2627 hypothetical protein 2997520:2997756 forward	J - Translation, ribosomal structure and biogenesis
>Hsero_2648	Hsero_2648	-1.81197	0.0335187	11.2618	7.90136	16.5079	9.02998	-0.838137	0.00431798	Hsero_2648 G3E family GTPase protein 3022328:3023461 reverse	M - Cell wall
>Hsero_2658	Hsero_2658	-1.51497	0.0115074	52.237	43.7476	76.4738	48.3747	-0.588059	0.00915706	Hsero_2658 integral membrane protein 3037565:3038290 reverse	K - Transcription
>Hsero_2664	Hsero_2664	2.97859	0.0227755	1.76025	6.99696	2.56121	7.68362	1.6409	0.00570469	Hsero_2664 hypothetical protein 3045171:3045701 forward	R - General function prediction only
>Hsero_2669	Hsero_2669	2.20966	0.035306	2.98758	8.6296	4.26667	9.77778	1.20814	0.0231718	Hsero_2669 integral membrane protein 3049355:3049804 forward	F - Nucleotide transport and metabolism
>Hsero_2675	Hsero_2675	1.77071	0.0303973	6.59111	15.0624	9.83333	16.5	0.843513	0.0276387	Hsero_2675 acyl-CoA thioester hydrolase protein 3054471:3054950 reverse	T - Signal transduction mechanisms
>Hsero_2687	Hsero_2687	-1.46665	0.0129058	42.1107	36.8669	63.0194	41.0164	-0.570491	0.00859418	Hsero_2687 GntR family transcription regulator protein 3066289:3066957 forward	T - Signal transduction mechanisms
>Hsero_2690	Hsero_2690	-3.07837	0.000894457	10.4866	4.29158	15.8416	5.54455	-1.58894	0.0112146	Hsero_2690 hypothetical protein 3069202:3069504 reverse	C - Energy production and conversion
>Hsero_2691	Hsero_2691	1.67006	0.0291953	14.8207	32.2388	22.4339	33.8624	0.674933	0.119322	Hsero_2691 hypothetical protein 3069690:3069878 reverse	C - Energy production and conversion
>Hsero_2692	Hsero_2692	-2.40139	2.50387e-05	41.6651	22.3397	63.2558	26.6667	-1.25115	0.000181079	Hsero_2692 phage-related protein 3070092:3070478 forward	C - Energy production and conversion
>Hsero_2693	Hsero_2693	-2.15229	0.00151358	16.8218	9.93865	25.5072	11.5942	-1.06877	0.0107749	Hsero_2693 conserved hypothetical protein 3070450:3070794 forward	K - Transcription
>Hsero_2694	Hsero_2694	-1.87384	0.0528486	10.7715	7.69506	16.8776	8.77637	-1.00357	0.0945705	Hsero_2694 hypothetical protein 3070874:3071110 reverse	R - General function prediction only
>Hsero_2701	Hsero_2701	-1.43305	0.0257469	40.9216	37.0452	61.5285	40.5854	-0.563277	0.0218575	Hsero_2701 conserved hypothetical protein 3077101:3077715 reverse	M - Cell wall
>Hsero_2703	Hsero_2703	1.75899	0.00980166	10.0218	22.6988	15.1613	25.0538	0.790242	0.000850708	Hsero_2703 RND efflux system, outer membrane lipoprotein, NodT family protein 3078863:3080350 forward	K;T - Transcription;Signal transduction mechanisms
>Hsero_2721	Hsero_2721	-2.61453	0.00650482	8.86784	4.25888	13.5673	4.21053	-1.47733	0.0130969	Hsero_2721 conserved hypothetical protein 3100690:3101031 reverse	M - Cell wall
>Hsero_2725	Hsero_2725	1.62068	0.0340098	10.9244	22.7793	16.4539	24.7754	0.654356	0.0579858	Hsero_2725 sensory transduction regulatory protein 3105175:3105597 forward	G - Carbohydrate transport and metabolism
>Hsero_2759	Hsero_2759	-3.75115	0.0352566	3.83434	1.20685	5.89744	1.53846	-1.89703	0.00683602	Hsero_2759 hypothetical protein 3149994:3150617 reverse	H - Coenzyme transport and metabolism
>Hsero_2767	Hsero_2767	1.58406	0.00975872	18.0335	36.6775	26.8162	40.6729	0.660807	0.000949361	Hsero_2767 conserved hypothetical protein 3158542:3160146 forward	C - Energy production and conversion
>Hsero_2780	Hsero_2780	2.43227	0.0116335	3.4775	11.0409	5.34884	12.1705	1.26385	0.000590319	Hsero_2780 signal peptide protein 3175950:3176981 forward	J - Translation, ribosomal structure and biogenesis
>Hsero_2787	Hsero_2787	-1.7302	0.00142243	30.6683	22.6369	45.7516	24.7059	-0.801526	0.00146252	Hsero_2787 transmembrane protein 3186460:3187071 forward	H - Coenzyme transport and metabolism
>Hsero_2805	Hsero_2805	-1.88225	6.54267e-05	49.9431	34.1747	74.955	37.958	-0.935381	4.70286e-05	Hsero_2805 conserved hypothetical protein 3201827:3202492 forward	E - Amino acid transport and metabolism
>Hsero_2807	Hsero_2807	-2.09919	0.000650196	125.917	80.8901	190.933	91.7333	-1.07505	0.00030897	Hsero_2807 undefined product 3204940:3205164 forward	C - Energy production and conversion
>Hsero_2809	Hsero_2809	-2.03485	7.45563e-06	55.3607	35.0876	82.6065	39.8997	-1.03265	4.16244e-05	Hsero_2809 hypothetical protein 3206987:3207385 forward	G - Carbohydrate transport and metabolism
>Hsero_2810	Hsero_2810	2.1884	2.83747e-05	30.4719	85.6801	46.2222	93.6296	1.11016	0.000946092	Hsero_2810 conserved hypothetical protein 3207769:3207903 forward	I - Lipid transport and metabolism
>Hsero_2887	Hsero_2887	1.73552	0.00991023	9.38561	20.9711	14.0488	23.2846	0.853317	0.0074871	Hsero_2887 ABC-type uncharacterized transport system, auxiliary component protein 3284270:3284884 forward	I - Lipid transport and metabolism
>Hsero_2903	Hsero_2903	-4.2503	1.51807e-16	47.5457	14.1738	71.1884	15.7681	-2.08699	2.08797e-21	Hsero_2903 retron reverse transcriptase protein 3299680:3300714 reverse	I - Lipid transport and metabolism
>Hsero_2904	Hsero_2904	-7.93952	5.1568e-26	123.833	20.0896	184.742	22.268	-3.00741	5.37559e-29	Hsero_2904 XRE family transcription regulator protein 3300704:3300994 reverse	I - Lipid transport and metabolism
>Hsero_2905	Hsero_2905	-1.83915	0.00124737	672.859	454.003	1009.57	482.051	-0.887402	0.000111207	Hsero_2905 conserved hypothetical protein 3301039:3301272 reverse	E - Amino acid transport and metabolism
>Hsero_2909	Hsero_2909	-2.60737	1.19422e-07	87.1222	42.4569	131.228	46.8672	-1.38686	8.52087e-13	Hsero_2909 conserved hypothetical protein 3303638:3305233 forward	J - Translation, ribosomal structure and biogenesis
>Hsero_2912	Hsero_2912	2.00214	0.00239495	7.73541	19.9821	11.5663	21.8474	1.0352	0.00436244	Hsero_2912 signal peptide protein 3307305:3307802 forward	E - Amino acid transport and metabolism
>Hsero_2914	Hsero_2914	-1.46903	0.0225035	160.152	142.679	241.939	160.047	-0.564653	0.00290704	Hsero_2914 methyl-accepting chemotaxis transducer transmembrane I protein 3309047:3310738 reverse	P - Inorganic ion transport and metabolism
>Hsero_2917	Hsero_2917	-2.07187	0.00633275	104.752	62.5604	163.522	73.2075	-1.04585	0.0614093	Hsero_2917 hypothetical protein 3313178:3313495 reverse	P - Inorganic ion transport and metabolism
>Hsero_2926	Hsero_2926	-1.39647	0.0494972	91.1401	84.8411	137.261	95.2972	-0.491814	0.0118381	Hsero_2926 dienelactone hydrolase protein 3325906:3326679 forward	P - Inorganic ion transport and metabolism
>Hsero_2928	Hsero_2928	-1.95858	0.00390506	463.267	305.49	672.701	328.37	-0.979354	0.000724121	Hsero_2928 hypothetical protein 3327889:3328299 reverse	T - Signal transduction mechanisms
>Hsero_2955	Hsero_2955	-1.59416	0.00877394	89.3137	70.1331	132.31	79.3862	-0.662626	0.00109072	Hsero_2955 Fe-S-cluster redox enzyme protein 3362842:3364014 reverse	T - Signal transduction mechanisms
>Hsero_2957	Hsero_2957	-2.23745	1.62745e-06	201.153	114.059	296.116	126.725	-1.16501	1.2327e-09	Hsero_2957 FtsH interacting integral membrane protein 3364812:3365501 forward	T;N - Signal transduction mechanisms;Cell motility
>Hsero_2971	Hsero_2971	-4.31474	2.08307e-13	35.0715	10.3843	51.9298	11.2281	-2.1891	7.48822e-09	Hsero_2971 conserved hypothetical protein 3384488:3384772 reverse	P - Inorganic ion transport and metabolism
>Hsero_2977	Hsero_2977	-1.87335	0.000404489	27.4044	18.6753	40.3194	20.9182	-0.897929	0.000103754	Hsero_2977 citrate lyase beta subunit protein 3390696:3391697 forward	R - General function prediction only
>Hsero_2978	Hsero_2978	1.46914	0.0331623	53.7061	100.268	80.4372	112.641	0.554998	0.0113732	Hsero_2978 exported signal peptide protein 3391719:3392267 forward	H - Coenzyme transport and metabolism
>Hsero_2980	Hsero_2980	2.11087	0.000411499	9.8658	26.8426	14.1667	29.4872	1.09754	3.351e-05	Hsero_2980 conserved hypothetical protein 3395318:3396565 forward	J - Translation, ribosomal structure and biogenesis
>Hsero_2992	Hsero_2992	1.72893	0.0434479	6.73758	15.0284	9.87654	17.2549	0.827972	0.00502416	Hsero_2992 2-methylthioadenine synthetase protein 3406931:3408307 reverse	L - DNA Replication, recombination and repair
>Hsero_3010	Hsero_3010	1.45178	0.047265	26.5112	50.0385	39.0175	54.1754	0.516207	0.0998252	Hsero_3010 conserved hypothetical protein 3427637:3427921 forward	E - Amino acid transport and metabolism
>Hsero_3014	Hsero_3014	1.76501	0.00182582	15.098	34.2587	22.6144	38.0828	0.828563	5.39748e-05	Hsero_3014 diguanylate cyclase with PAS/PAC sensor protein 3430485:3432320 reverse	E - Amino acid transport and metabolism
>Hsero_3021	Hsero_3021	-1.88538	0.0026038	19.6813	13.316	29.8532	15.2621	-0.9383	0.00463234	Hsero_3021 chemotaxis signal transduction protein 3439368:3439844 reverse	K - Transcription
>Hsero_3023	Hsero_3023	-2.23663	1.43149e-05	42.4624	24.9734	64.1322	28.2094	-1.20215	8.1306e-05	Hsero_3023 transmembrane protein 3441733:3442095 reverse	J - Translation, ribosomal structure and biogenesis
>Hsero_3031	Hsero_3031	1.5342	0.0205574	42.8032	83.5524	63.9103	95.7692	0.62393	0.00305784	Hsero_3031 beta-lactamase class C protein 3451387:3452634 reverse	G - Carbohydrate transport and metabolism
>Hsero_3055	Hsero_3055	1.4175	0.0439609	55.388	99.8323	83.6491	111.018	0.502967	0.0152807	Hsero_3055 transcription regulator protein 3512279:3512848 forward	C - Energy production and conversion
>Hsero_3059	Hsero_3059	2.07434	6.47994e-05	20.3888	54.43	30.54	58.5475	1.03966	7.34607e-05	Hsero_3059 conserved hypothetical protein 3516176:3516712 forward	I - Lipid transport and metabolism
>Hsero_3071	Hsero_3071	1.60645	0.0547877	9.78997	20.2508	14.7126	21.6092	0.603362	0.243137	Hsero_3071 hypothetical protein 3527836:3528009 forward	F - Nucleotide transport and metabolism
>Hsero_3074	Hsero_3074	1.70598	0.0101574	10.8907	23.8991	16.1194	25.6716	0.785329	0.0305677	Hsero_3074 conserved hypothetical protein 3530667:3531068 forward	P - Inorganic ion transport and metabolism
>Hsero_3088	Hsero_3088	-3.23267	0.000439354	10.0517	3.88736	14.7032	4.47489	-1.68093	1.4167e-05	Hsero_3088 ABC-type sugar transport systems, permease component protein 3543390:3544265 forward	C - Energy production and conversion
>Hsero_3089	Hsero_3089	-2.5157	0.000347473	13.9163	7.00601	21.1793	7.8941	-1.40919	2.25817e-05	Hsero_3089 ABC-type sugar transport system, permease component protein 3544262:3545092 forward	G - Carbohydrate transport and metabolism
>Hsero_3100	Hsero_3100	1.713	0.00277971	14.9381	32.8487	21.8182	36.8182	0.82234	0.00426002	Hsero_3100 conserved hypothetical protein 3555691:3556218 forward	K - Transcription
>Hsero_3105	Hsero_3105	2.00707	0.0360079	4.36028	11.3551	6.66667	12.6882	1.00743	0.0438655	Hsero_3105 non-chaperonin molecular chaperone ATPase protein 3560229:3560600 forward	F - Nucleotide transport and metabolism
>Hsero_3106	Hsero_3106	1.84196	0.0367557	5.99648	14.2739	9.18033	15.3005	0.809053	0.0746302	Hsero_3106 conserved hypothetical protein 3560679:3561044 reverse	F - Nucleotide transport and metabolism
>Hsero_3118	Hsero_3118	2.93968	1.16169e-07	25.4497	97.6355	38.8889	106.852	1.53232	4.83583e-09	Hsero_3118 signal peptide protein 3574370:3574801 reverse	F - Nucleotide transport and metabolism
>Hsero_3128	Hsero_3128	-2.53871	8.43146e-06	52.7988	26.3706	75.0515	29.1409	-1.33977	5.46272e-05	Hsero_3128 hypothetical protein 3587478:3587768 reverse	F - Nucleotide transport and metabolism
>Hsero_3130	Hsero_3130	-1.50975	0.0324307	20.6794	17.5103	31.339	18.9174	-0.64522	0.0211836	Hsero_3130 sensor histidine kinase (domains REC and Hpt) protein 3588260:3588961 reverse	F - Nucleotide transport and metabolism
>Hsero_3135	Hsero_3135	1.75999	0.00191691	59.5718	136.394	89.4737	149.825	0.801141	0.00127463	Hsero_3135 conserved hypothetical protein 3593766:3593993 reverse	V - Defense mechanisms
>Hsero_3136	Hsero_3136	-2.17021	0.0138687	9.05597	5.27266	13.5343	5.76214	-1.21345	0.00344441	Hsero_3136 conserved hypothetical protein 3594165:3594761 forward	R - General function prediction only
>Hsero_3142	Hsero_3142	-2.61877	3.03501e-06	114.854	55.9426	176.296	60.2469	-1.40985	2.18693e-07	Hsero_3142 conserved hypothetical protein 3598686:3599009 reverse	M - Cell wall
>Hsero_3145	Hsero_3145	-2.12205	2.49743e-05	530.514	309.837	784	353.939	-1.08469	3.64092e-07	Hsero_3145 transcription regulator protein 3600817:3601311 reverse	M - Cell wall
>Hsero_3147	Hsero_3147	-2.73815	0.000157666	14.5957	6.741	21.4549	7.29642	-1.46257	4.35816e-06	Hsero_3147 5-dehydro-4-deoxyglucarate dehydratase protein 3602717:3603637 forward	M - Cell wall
>Hsero_3148	Hsero_3148	-1.37755	0.0446906	213.651	194.931	317.856	216.237	-0.462041	0.00619678	Hsero_3148 methyl-accepting chemotaxis transducer transmembrane protein 3603814:3605604 reverse	J - Translation, ribosomal structure and biogenesis
>Hsero_3170	Hsero_3170	1.74503	0.0400684	6.56966	14.7948	10.0649	16.2905	0.813204	0.0152769	Hsero_3170 conserved hypothetical protein 3629268:3630038 forward	E - Amino acid transport and metabolism
>Hsero_3174	Hsero_3174	-2.864	1.03452e-05	17.6796	7.82174	26.3158	9.47368	-1.51961	0.00330642	Hsero_3174 hypothetical protein 3632091:3632318 reverse	J - Translation, ribosomal structure and biogenesis
>Hsero_3176	Hsero_3176	1.7417	0.00203336	53.7587	120.572	78.0746	134.103	0.802762	0.000180647	Hsero_3176 hypothetical protein 3633050:3633880 forward	J - Translation, ribosomal structure and biogenesis
>Hsero_3185	Hsero_3185	-1.56109	0.0542438	14.6705	11.9907	22.0331	13.2388	-0.634723	0.0356746	Hsero_3185 membrane protein 3643611:3644456 reverse	K;T - Transcription;Signal transduction mechanisms
>Hsero_3190	Hsero_3190	-3.40511	3.20183e-09	84.0099	30.4082	124.912	34.4639	-1.75509	3.81417e-11	Hsero_3190 transcription regulator protein 3653427:3653939 forward	K - Transcription
>Hsero_3198	Hsero_3198	1.63884	0.00647043	355.198	770.507	540.635	854.603	0.707286	0.00129693	Hsero_3198 transmembrane protein 3660276:3660527 reverse	J - Translation, ribosomal structure and biogenesis
>Hsero_3199	Hsero_3199	1.69651	0.00350786	105.969	232.82	160.698	255.079	0.754379	0.000493975	Hsero_3199 conserved hypothetical protein 3660600:3661172 reverse	J - Translation, ribosomal structure and biogenesis
>Hsero_3206	Hsero_3206	-1.82994	0.00129151	263.067	191.35	399.439	210.433	-0.882256	9.67875e-05	Hsero_3206 conserved hypothetical protein 3668837:3669691 reverse	J - Translation, ribosomal structure and biogenesis
>Hsero_3209	Hsero_3209	-1.65524	0.0132665	19.4804	15.022	29.3506	17.0563	-0.69389	0.00808849	Hsero_3209 permease of the drug/metabolite transporter (DMT) superfamily protein 3672148:3673071 reverse	J - Translation, ribosomal structure and biogenesis
>Hsero_3214	Hsero_3214	-2.42723	2.00233e-08	50.829	26.7149	75.5269	30.1075	-1.27368	2.40008e-07	Hsero_3214 sensory transduction regulatory protein 3676809:3677273 forward	J - Translation, ribosomal structure and biogenesis
>Hsero_3216	Hsero_3216	-2.20633	8.03969e-06	30.6449	17.7165	45.4947	19.5965	-1.15209	1.56155e-06	Hsero_3216 GGDEF domain protein 3677856:3678896 forward	J - Translation, ribosomal structure and biogenesis
>Hsero_3217	Hsero_3217	1.90237	0.0491378	4.42795	10.9224	6.66667	12.1212	0.904766	0.0150613	Hsero_3217 conserved hypothetical protein 3679073:3679864 forward	J - Translation, ribosomal structure and biogenesis
>Hsero_3223	Hsero_3223	-2.11368	6.75621e-05	60.2023	37.4103	92.4005	41.8107	-1.11011	2.56007e-05	Hsero_3223 arginyl-tRNA:protein arginylyltransferase protein 3684776:3685504 forward	J - Translation, ribosomal structure and biogenesis
>Hsero_3228	Hsero_3228	-2.95806	6.50116e-07	127.273	52.2794	196.053	58.4533	-1.5634	2.25653e-08	Hsero_3228 hypothetical protein 3688320:3688694 forward	K - Transcription
>Hsero_3229	Hsero_3229	-2.2793	0.0168148	7.34248	4.05061	11.0345	4.5977	-1.32177	0.113	Hsero_3229 hypothetical protein 3688696:3688869 forward	K - Transcription
>Hsero_3230	Hsero_3230	-24.8089	0.00782897	2.60893	0	3.63636	0	-3.41316	0.070464	Hsero_3230 hypothetical protein 3688954:3689085 forward	K - Transcription
>Hsero_3234	Hsero_3234	2.10935	2.86268e-06	29.8062	80.9845	44.3716	90.3607	1.0705	8.60339e-10	Hsero_3234 methyl-accepting chemotaxis transducer transmembrane protein 3692592:3694421 forward	L;R - DNA Replication, recombination and repair;General function prediction only
>Hsero_3246	Hsero_3246	3.61843	0.00724125	1.31723	6.47573	1.97531	7.40741	1.99807	0.0865189	Hsero_3246 hypothetical protein 3703328:3703489 forward	J - Translation, ribosomal structure and biogenesis
>Hsero_3261	Hsero_3261	1.62105	0.0482163	9.14184	19.0803	13.7336	20.6313	0.630492	0.0255684	Hsero_3261 transmembrane protein 3731290:3732588 forward	J - Translation, ribosomal structure and biogenesis
>Hsero_3266	Hsero_3266	-2.47275	1.40479e-07	150.072	75.9207	225.937	84.9088	-1.30529	5.09363e-11	Hsero_3266 transcription regulator protein 3739408:3740010 reverse	J - Translation, ribosomal structure and biogenesis
>Hsero_3271	Hsero_3271	-1.91636	0.00873008	14.3094	9.5011	20.5394	10.6149	-0.920585	0.0033829	Hsero_3271 transmembrane protein 3747801:3748727 forward	J - Translation, ribosomal structure and biogenesis
>Hsero_3274	Hsero_3274	1.44833	0.0299748	21.188	39.3708	31.2468	43.7659	0.539334	0.0171995	Hsero_3274 metal-dependent hydrolases of the beta-lactamase superfamily I protein 3751761:3752546 reverse	J - Translation, ribosomal structure and biogenesis
>Hsero_3285	Hsero_3285	-1.65354	0.00265753	37.1334	28.5191	55.2657	31.3688	-0.703729	0.000910701	Hsero_3285 O-acetylhomoserine sulfhydrylase protein 3762350:3763591 reverse	J - Translation, ribosomal structure and biogenesis
>Hsero_3303	Hsero_3303	2.9777	1.84699e-08	133.951	515.864	194.286	558.615	1.57028	1.88819e-11	Hsero_3303 CBS domain containing protein 3785869:3786330 reverse	J - Translation, ribosomal structure and biogenesis
>Hsero_3304	Hsero_3304	2.31527	9.42e-05	20.2225	60.6959	30.6542	69.2835	1.21679	0.000204659	Hsero_3304 transmembrane protein 3786627:3786947 forward	J - Translation, ribosomal structure and biogenesis
>Hsero_3307	Hsero_3307	2.64948	3.71306e-07	27.4327	94.5797	41.5267	106.667	1.3913	1.28851e-08	Hsero_3307 transmembrane protein 3789275:3789667 forward	J - Translation, ribosomal structure and biogenesis
>Hsero_3308	Hsero_3308	2.9186	2.50001e-07	9.94489	37.6201	15.014	41.9048	1.47501	4.51686e-09	Hsero_3308 FAD/FMN-containing dehydrogenase protein 3789700:3791127 forward	rrfA
>Hsero_3323	Hsero_3323	1.77106	0.0117382	9.66803	22.0523	14.1317	24.9102	0.829721	0.00167624	Hsero_3323 ABC-type transport system, periplasmic component protein 3811666:3812667 reverse	T - Signal transduction mechanisms
>Hsero_3329	Hsero_3329	-1.83913	0.00167649	26.8634	18.8065	40.7782	21.0636	-0.928397	0.00139412	Hsero_3329 GntR family transcription regulator protein 3817795:3818565 reverse	J - Translation, ribosomal structure and biogenesis
>Hsero_3334	Hsero_3334	-1.71408	0.00977474	53.2617	40.2262	82.5668	43.4938	-0.804233	0.00689346	Hsero_3334 hypothetical protein 3823132:3823692 forward	C - Energy production and conversion
>Hsero_3344	Hsero_3344	2.30376	0.0202087	2.86249	8.63218	4.375	9.58333	1.32232	0.00456562	Hsero_3344 dienelactone hydrolase protein 3835657:3836424 reverse	J - Translation, ribosomal structure and biogenesis
>Hsero_3346	Hsero_3346	-1.83038	0.0208484	13.275	9.23118	19.5556	10.101	-0.909496	0.00260054	Hsero_3346 Zn-dependent protease with chaperone function transmembrane protein 3837854:3838843 forward	O - Posttranslational modification, protein turnover, chaperones
>Hsero_3347	Hsero_3347	2.02608	0.0011245	27.849	76.2308	40.5333	83.2	1.00281	0.00782855	Hsero_3347 hypothetical protein 3838942:3839091 reverse	D - Cell cycle control, cell division, chromosome partitioning
>Hsero_3352	Hsero_3352	-2.48251	0.00109316	13.4622	6.86257	20	7.67442	-1.23899	0.000321494	Hsero_3352 oxidoreductase protein 3842539:3843570 forward	O - Posttranslational modification, protein turnover, chaperones
>Hsero_3366	Hsero_3366	-1.96226	0.0535989	7.97589	5.13952	11.8519	5.65657	-0.984877	0.018759	Hsero_3366 lipoprotein 3857305:3857898 forward	P - Inorganic ion transport and metabolism
>Hsero_3367	Hsero_3367	-1.58961	0.0144888	24.5319	19.693	36.8075	21.0329	-0.676941	0.0112	Hsero_3367 glycine rich transmembrane protein 3857920:3858771 forward	K - Transcription
>Hsero_3371	Hsero_3371	4.27374	6.16081e-16	102.413	564.119	154.854	639.064	2.09208	7.29983e-24	Hsero_3371 hypothetical protein 3862682:3863023 reverse	E - Amino acid transport and metabolism
>Hsero_3373	Hsero_3373	-1.76648	0.0275049	12.9526	9.33754	19.0476	9.90476	-0.908213	0.0252187	Hsero_3373 conserved hypothetical protein 3866669:3867088 reverse	L - DNA Replication, recombination and repair
>Hsero_3377	Hsero_3377	1.65424	0.0188551	10.6942	22.7604	16.0143	24.9508	0.737554	0.00273741	Hsero_3377 two-component system transcription regulator protein 3870401:3871519 reverse	S - Function unknown
>Hsero_3411	Hsero_3411	-1.96712	0.00437273	19.0044	12.3022	27.2727	14.5455	-0.920993	0.0379127	Hsero_3411 conserved hypothetical protein 3913515:3913778 forward	O - Posttranslational modification, protein turnover, chaperones
>Hsero_3413	Hsero_3413	-1.71758	0.00281913	48.0077	34.984	71.7757	39.3769	-0.756723	0.0111453	Hsero_3413 PemK-related protein 3915386:3915706 reverse	R - General function prediction only
>Hsero_3417	Hsero_3417	1.50513	0.0222723	19.0535	36.7832	27.9748	42.1635	0.61329	0.0146822	Hsero_3417 S-adenosylhomocysteine hydrolase protein 3917819:3918613 reverse	H - Coenzyme transport and metabolism
>Hsero_3420	Hsero_3420	2.31698	8.0039e-06	12.7361	38.0434	19.2704	42.4654	1.17378	9.8345e-08	Hsero_3420 ABC-type uncharacterized transport system, duplicated ATPase component protein 3921502:3923091 reverse	J - Translation, ribosomal structure and biogenesis
>Hsero_3421	Hsero_3421	2.1408	0.0106155	5.21339	14.4623	7.7937	16.2751	1.11983	0.000165484	Hsero_3421 ABC-type uncharacterized transport system, permease component protein 3923088:3924134 reverse	C - Energy production and conversion
>Hsero_3426	Hsero_3426	1.89506	0.00171378	12.0275	29.2211	17.5686	31.3725	0.961497	0.0179497	Hsero_3426 conserved hypothetical protein 3930292:3930546 reverse	C - Energy production and conversion
>Hsero_3431	Hsero_3431	-2.18776	0.0315184	8.48736	5.07447	12.963	6.2963	-1.17447	0.0982553	Hsero_3431 hypothetical protein 3934490:3934705 reverse	L - DNA Replication, recombination and repair
>Hsero_3457	Hsero_3457	-1.7076	0.0224167	14.9317	11.1455	22.2133	12.2871	-0.757112	0.00161554	Hsero_3457 conserved hypothetical protein 3965765:3967255 forward	R - General function prediction only
>Hsero_3475	Hsero_3475	-2.07891	0.00190813	26.3347	17.0737	39.5062	18.7654	-1.12827	0.00541367	Hsero_3475 hypothetical protein 3991232:3991555 reverse	T;N - Signal transduction mechanisms;Cell motility
>Hsero_3476	Hsero_3476	-3.92916	1.55675e-12	48.2725	15.8646	73.5714	17.8571	-2.00618	3.1875e-10	Hsero_3476 hypothetical protein 3991740:3992075 reverse	T;N - Signal transduction mechanisms;Cell motility
>Hsero_3477	Hsero_3477	-4.05971	1.50614e-11	57.3615	18.8685	85.4008	20.2532	-2.08474	5.16513e-09	Hsero_3477 MoxR-like ATPase protein 3992131:3992367 reverse	T;N - Signal transduction mechanisms;Cell motility
>Hsero_3478	Hsero_3478	-3.4515	6.5091e-10	81.2478	29.9459	123.989	33.9601	-1.78796	3.27101e-11	Hsero_3478 hypothetical protein 3992540:3992890 reverse	T;N - Signal transduction mechanisms;Cell motility
>Hsero_3479	Hsero_3479	-1.60464	0.01084	43.0726	35.2347	61.8803	39.3162	-0.69354	0.0380249	Hsero_3479 hypothetical protein 3993070:3993303 reverse	U - Intracellular trafficking, secretion, and vesicular transport
>Hsero_3493	Hsero_3493	-2.67384	1.81383e-09	58.0864	27.9285	85.5046	30.581	-1.43917	1.07848e-09	Hsero_3493 hypothetical protein 4004041:4004694 reverse	U - Intracellular trafficking, secretion, and vesicular transport
>Hsero_3495	Hsero_3495	-1.69069	0.0299134	13.0386	9.82778	19.9546	10.8844	-0.838803	0.0363	Hsero_3495 hypothetical protein 4005152:4005592 reverse	P - Inorganic ion transport and metabolism
>Hsero_3502	Hsero_3502	-2.7112	1.50834e-10	56.6854	26.7219	83.8406	30.2899	-1.43865	1.97002e-12	Hsero_3502 transcription regulator protein 4010559:4011662 reverse	P - Inorganic ion transport and metabolism
>Hsero_3505	Hsero_3505	-2.55879	0.00371285	9.74169	4.79323	14.955	5.40541	-1.39456	0.00341706	Hsero_3505 transcription regulator protein 4013825:4014268 reverse	P - Inorganic ion transport and metabolism
>Hsero_3508	Hsero_3508	-2.67048	0.0192769	6.2689	2.92	9.22056	3.31675	-1.38493	0.000434591	Hsero_3508 two component sensor histidine kinase protein 4017468:4018673 forward	P - Inorganic ion transport and metabolism
>Hsero_3510	Hsero_3510	-6.2444	0.0063695	3.22485	0.543943	4.84848	0.727273	-2.80677	0.0155638	Hsero_3510 transcription regulator protein 4019558:4019887 reverse	Q - Secondary metabolites biosynthesis, transport and catabolism
>Hsero_3512	Hsero_3512	-1.87963	0.0368475	10.3486	6.98987	15.4986	7.82526	-0.93674	0.00221041	Hsero_3512 conserved hypothetical protein 4021197:4022249 reverse	C - Energy production and conversion
>Hsero_3521	Hsero_3521	-3.87915	0.0352566	3.84047	1.16444	5.80499	1.33031	-2.05505	2.22465e-05	Hsero_3521 aminotransferase class III protein 4028632:4029954 reverse	R - General function prediction only
>Hsero_3532	Hsero_3532	-2.06482	1.31661e-05	205.859	129.664	310.28	142.538	-1.05602	1.35098e-08	Hsero_3532 hypothetical protein 4046732:4047661 reverse	H - Coenzyme transport and metabolism
>Hsero_3539	Hsero_3539	-2.42359	0.0291135	5.87383	3.02327	8.77778	3.44444	-1.30293	0.00547409	Hsero_3539 hypothetical protein 4056767:4057486 forward	H - Coenzyme transport and metabolism
>Hsero_3540	Hsero_3540	-3.2422	3.12822e-05	13.8542	5.37778	20.6573	6.10329	-1.6738	4.677e-07	Hsero_3540 LysR family transcription regulator protein 4057518:4058369 reverse	E - Amino acid transport and metabolism
>Hsero_3541	Hsero_3541	-4.57482	3.48528e-15	52.0106	14.2465	76.9338	15.331	-2.20064	6.85591e-17	Hsero_3541 hydrolase or acyltransferase protein 4058463:4059323 forward	E - Amino acid transport and metabolism
>Hsero_3548	Hsero_3548	2.92291	1.71594e-05	6.48886	24.5781	9.58175	27.4778	1.5114	2.38457e-09	Hsero_3548 response regulator containing a CheY-like receiver and a GGDEF domains protein 4067441:4069018 forward	F - Nucleotide transport and metabolism
>Hsero_3562	Hsero_3562	-2.30416	1.69744e-06	211.37	115.461	308.79	128.917	-1.20482	9.56325e-09	Hsero_3562 conserved hypothetical protein 4084711:4085181 forward	G - Carbohydrate transport and metabolism
>Hsero_3566	Hsero_3566	1.58869	0.0308746	12.5939	25.7236	18.6068	28.6471	0.648045	0.00573076	Hsero_3566 ABC-type multidrug transport system, ATPase and permease components protein 4088785:4090521 forward	G - Carbohydrate transport and metabolism
>Hsero_3572	Hsero_3572	-2.97139	2.81972e-09	234.436	97.8704	356.1	109.569	-1.56933	1.81101e-13	Hsero_3572 sulfurtransferase (Rhodanese-like) protein 4098725:4099606 forward	M;U - Cell wall
>Hsero_3578	Hsero_3578	1.93587	0.0029796	9.51402	23.7341	13.9181	25.9649	0.955181	0.00104481	Hsero_3578 conserved hypothetical protein 4104828:4105511 reverse	L - DNA Replication, recombination and repair
>Hsero_3587	Hsero_3587	-1.9941	3.53738e-05	43.6911	27.7917	64.5065	30.3911	-0.982406	8.22165e-06	Hsero_3587 conserved hypothetical protein 4115812:4116885 reverse	P - Inorganic ion transport and metabolism
>Hsero_3588	Hsero_3588	-1.59669	0.00312575	53.6047	42.8251	81.0025	47.9198	-0.678622	0.00477795	Hsero_3588 undefined product 4116904:4117302 forward	trnF
>Hsero_3589	Hsero_3589	-2.1397	0.000346818	25.4134	15.1943	39.0759	16.5017	-1.14826	0.000186508	Hsero_3589 conserved hypothetical protein 4117341:4117946 forward	trnL
>Hsero_3590	Hsero_3590	-1.4545	0.0182842	42.8909	37.8904	63.6952	43.2762	-0.542758	0.0242216	Hsero_3590 hypothetical protein 4118064:4118588 forward	trnL
>Hsero_3608	Hsero_3608	-2.07964	5.89027e-05	179.846	108.107	263.061	117.183	-1.05864	9.85549e-07	Hsero_3608 transcription regulator protein 4138895:4139959 reverse	trnL
>Hsero_3609	Hsero_3609	-2.63989	3.19424e-09	428.189	213.267	637.096	238.944	-1.40452	2.00132e-13	Hsero_3609 hypothetical protein 4140000:4140302 forward	trnL
>Hsero_3613	Hsero_3613	-2.20304	2.79086e-06	126.801	73.3256	187.099	80.5766	-1.14646	5.85953e-09	Hsero_3613 ADP-ribose pyrophosphatase protein 4144934:4145488 reverse	trnM
>Hsero_3615	Hsero_3615	4.40089	3.87235e-11	193.989	1014.04	294.135	1139.45	2.14221	3.09912e-15	Hsero_3615 hypothetical protein 4148501:4148899 forward	trnQ
>Hsero_3621	Hsero_3621	-1.99025	0.00128226	22.6753	14.4919	34.9161	16.1151	-1.00404	0.00346837	Hsero_3621 hypothetical protein 4154365:4154781 forward	trnR
>Hsero_3623	Hsero_3623	-1.50031	0.0298269	137.513	121.477	205.818	130.909	-0.602759	0.0125847	Hsero_3623 hypothetical protein 4156048:4156377 forward	trnS
>Hsero_3626	Hsero_3626	-3.19045	0.000379603	11.8383	4.66458	18.4818	5.28053	-1.7236	0.00259385	Hsero_3626 extracellular polysaccharide synthase protein 4158633:4158935 forward	trnS
>Hsero_3628	Hsero_3628	1.40775	0.026048	33.8613	61.1196	50.3286	68.3568	0.497739	0.0327392	Hsero_3628 hypothetical protein 4160095:4160520 reverse	trnV
>Hsero_3647	Hsero_3647	2.90089	1.18767e-05	36.9733	147.673	52.973	165.405	1.53637	4.28209e-06	Hsero_3647 conserved hypothetical protein 4182562:4182783 forward	E - Amino acid transport and metabolism
>Hsero_3670	Hsero_3670	-1.78372	0.0544898	8.96459	6.37995	13.5645	7.32177	-0.904051	0.00877813	Hsero_3670 conserved hypothetical protein 4203507:4204544 reverse	J - Translation, ribosomal structure and biogenesis
>Hsero_3679	Hsero_3679	-1.559	0.0121915	27.0877	22.3324	40.9241	24.8185	-0.685872	0.0369875	Hsero_3679 conserved hypothetical protein 4213258:4213560 reverse	J - Translation, ribosomal structure and biogenesis
>Hsero_3680	Hsero_3680	1.89133	0.000249676	46.1236	109.692	68.8	121.067	0.922875	9.91305e-05	Hsero_3680 conserved hypothetical protein 4213656:4213955 reverse	I;Q;R - Lipid transport and metabolism;Secondary metabolites biosynthesis, transport and catabolism;General function prediction only
>Hsero_3682	Hsero_3682	2.09246	5.81291e-06	25.8203	69.7377	38.4	76.7179	1.05332	3.04202e-07	Hsero_3682 GGDEF family protein 4216276:4217250 reverse	T;N - Signal transduction mechanisms;Cell motility
>Hsero_3696	Hsero_3696	1.38463	0.0523011	657.066	1139.79	975.948	1232.81	0.465875	0.0164107	Hsero_3696 signal peptide protein 4233226:4233837 forward	T;N - Signal transduction mechanisms;Cell motility
>Hsero_3701	Hsero_3701	2.29101	0.00187135	6.31385	18.7213	9.12593	20.6222	1.18824	0.000584806	Hsero_3701 conserved hypothetical protein 4240233:4240907 forward	T;N - Signal transduction mechanisms;Cell motility
>Hsero_3704	Hsero_3704	2.07045	0.0134477	4.58558	12.3163	6.59498	13.19	1.0979	0.0537084	Hsero_3704 acyl carrier protein 4242018:4242296 forward	G - Carbohydrate transport and metabolism
>Hsero_3706	Hsero_3706	2.33197	0.0244859	2.91386	8.89436	4.31573	10.0852	1.27792	2.63614e-05	Hsero_3706 AMP-binding enzyme family protein 4242878:4244638 forward	J - Translation, ribosomal structure and biogenesis
>Hsero_3707	Hsero_3707	3.15796	0.000732802	3.28078	13.5831	4.76553	15.3105	1.626	6.12675e-05	Hsero_3707 glycosyl transferase, group 2 family protein 4244635:4245423 forward	T - Signal transduction mechanisms
>Hsero_3708	Hsero_3708	3.07712	0.00605263	2.41607	9.81827	3.73832	10.9657	1.64291	3.18482e-05	Hsero_3708 acyltransferase protein 4245420:4246382 forward	J - Translation, ribosomal structure and biogenesis
>Hsero_3711	Hsero_3711	5.5692	1.46865e-05	1.66092	12.4951	2.48366	14.1176	2.5671	1.58822e-07	Hsero_3711 conserved hypothetical signal peptide protein 4248403:4249014 forward	H - Coenzyme transport and metabolism
>Hsero_3712	Hsero_3712	2.8187	0.0291135	1.92011	7.19095	2.7949	7.85861	1.54535	4.88943e-07	Hsero_3712 exporter protein 4249007:4251439 forward	H - Coenzyme transport and metabolism
>Hsero_3720	Hsero_3720	1.60115	0.0255997	12.1115	24.9356	18.0987	27.8219	0.683797	0.00151631	Hsero_3720 methyl-accepting chemotaxis transducer transmembrane protein 4257888:4259549 reverse	G - Carbohydrate transport and metabolism
>Hsero_3733	Hsero_3733	2.30332	0.0524755	2.31734	7.02309	3.51648	7.73626	1.21645	0.000914317	Hsero_3733 two component transmembrane sensor histidine kinase protein 4277291:4278655 forward	K;T - Transcription;Signal transduction mechanisms
>Hsero_3735	Hsero_3735	1.93352	0.0544898	4.53535	11.3686	6.73224	12.4153	0.951481	7.60574e-06	Hsero_3735 two component hybrid sensor histidine kinase/response regulator protein 4280100:4284674 forward	O - Posttranslational modification, protein turnover, chaperones
>Hsero_3748	Hsero_3748	-7.65088	0.0251739	2.61026	0.322074	4.13146	0.375587	-3.39269	0.0337265	Hsero_3748 hypothetical protein 4297936:4298148 reverse	T - Signal transduction mechanisms
>Hsero_3749	Hsero_3749	1.44011	0.0343039	17.3419	32.002	25.9916	35.3305	0.561823	0.0294518	Hsero_3749 two component response regulator protein 4298187:4298897 reverse	R - General function prediction only
>Hsero_3750	Hsero_3750	1.50651	0.0502533	11.1053	21.5069	16.6938	23.6314	0.60135	0.092033	Hsero_3750 two component response regulator protein 4299091:4299459 reverse	L - DNA Replication, recombination and repair
>Hsero_3754	Hsero_3754	-2.02512	0.00250417	30.6182	19.7613	47.2464	20.8696	-1.08798	0.00499396	Hsero_3754 hypothetical protein 4301882:4302157 reverse	J - Translation, ribosomal structure and biogenesis
>Hsero_3759	Hsero_3759	2.68246	0.0434794	1.9563	6.96115	2.82667	7.78667	1.48499	5.1182e-05	Hsero_3759 gluconate 2-dehydrogenase (acceptor) protein 4306281:4307780 forward	C - Energy production and conversion
>Hsero_3780	Hsero_3780	-2.26702	2.14843e-07	57.014	32.1531	86.0262	36.0848	-1.18766	8.1237e-10	Hsero_3780 GGDEF domain containing protein 4332652:4334868 reverse	T - Signal transduction mechanisms
>Hsero_3785	Hsero_3785	1.81401	0.0276863	6.30381	14.7644	9.63696	16.5017	0.916098	0.0147332	Hsero_3785 transcription regulator protein 4339659:4340264 reverse	M - Cell wall
>Hsero_3789	Hsero_3789	-1.73705	0.00243832	68.8172	49.7232	103.147	55.0931	-0.794299	0.00027627	Hsero_3789 hypothetical protein 4344046:4344636 forward	G - Carbohydrate transport and metabolism
>Hsero_3790	Hsero_3790	2.02253	4.9009e-05	21.2334	54.6985	31.5628	58.929	1.03889	1.22123e-05	Hsero_3790 conserved hypothetical protein 4344775:4345689 reverse	M - Cell wall
>Hsero_3799	Hsero_3799	-3.47253	2.76462e-06	16.7922	6.09593	24.4674	6.87285	-1.77495	0.000246634	Hsero_3799 hypothetical protein 4353665:4353955 reverse	M - Cell wall
>Hsero_3800	Hsero_3800	-2.47748	1.48854e-06	75.2045	38.1803	111.579	42.807	-1.30531	3.99284e-06	Hsero_3800 conserved hypothetical protein 4354239:4354466 reverse	M - Cell wall
>Hsero_3803	Hsero_3803	-2.02834	8.27196e-05	112.653	68.7755	167.977	76.3533	-1.0151	1.81404e-06	Hsero_3803 enzyme with a TIM-barrel fold protein 4356126:4356827 reverse	K - Transcription
>Hsero_3808	Hsero_3808	-2.09481	0.0111251	10.4293	6.30793	15.7697	7.08749	-1.14482	0.00114532	Hsero_3808 LysR family transcription regulator protein 4361049:4361951 forward	P - Inorganic ion transport and metabolism
>Hsero_3814	Hsero_3814	-3.40244	5.0603e-07	42.234	16.7583	61.8519	17.7778	-1.83292	9.44699e-06	Hsero_3814 hypothetical protein 4368892:4369107 forward	D - Cell cycle control, cell division, chromosome partitioning
>Hsero_3830	Hsero_3830	1.61611	0.0114358	13.6635	28.3755	20.3584	31.1111	0.715576	0.0138578	Hsero_3830 conserved hypothetical protein 4387504:4388061 forward	S - Function unknown
>Hsero_3838	Hsero_3838	1.89952	0.000842408	11.8633	29.0003	17.6608	32.1637	0.944566	0.000366562	Hsero_3838 divalent heavy-metal cations transporter transmembrane protein 4396032:4396715 reverse	P - Inorganic ion transport and metabolism
>Hsero_3847	Hsero_3847	1.77152	0.00123625	174.993	399.5	257.328	440.731	0.819704	9.64649e-05	Hsero_3847 conserved hypothetical transmembrane protein 4405845:4406555 reverse	S - Function unknown
>Hsero_3857	Hsero_3857	1.46066	0.0220546	129.876	243.613	189.705	269.705	0.543616	0.00385715	Hsero_3857 ABC-type glutamate/aspartate transport system, periplasmic component protein 4414291:4415238 reverse	E - Amino acid transport and metabolism
>Hsero_3862	Hsero_3862	-2.90327	3.4746e-05	15.1259	6.58498	22.9653	7.06625	-1.61213	5.53215e-07	Hsero_3862 D-2-hydroxyacid dehydrogenase protein 4421413:4422363 forward	C - Energy production and conversion
>Hsero_3877	Hsero_3877	-3.16432	5.84066e-08	25.2362	10.1181	37.0068	11.0204	-1.65118	2.72385e-10	Hsero_3877 fumarylacetoacetate hydrolase family protein 4438700:4439875 forward	R - General function prediction only
>Hsero_3879	Hsero_3879	2.02192	0.00127072	9.00247	23.4783	12.9373	26.4906	1.04961	0.000796826	Hsero_3879 gluconolactonase protein 4440800:4441708 forward	G - Carbohydrate transport and metabolism
>Hsero_3880	Hsero_3880	2.45131	5.6447e-08	23.7758	74.4307	35.1712	83.8919	1.30884	2.96123e-08	Hsero_3880 signal peptide protein 4441878:4442432 forward	S - Function unknown
>Hsero_3897	Hsero_3897	-2.59037	0.0526716	4.78379	2.28055	7.13178	2.58398	-1.45968	0.00345342	Hsero_3897 short-chain dehydrogenase protein 4458100:4458873 reverse	I;Q;R - Lipid transport and metabolism;Secondary metabolites biosynthesis, transport and catabolism;General function prediction only
>Hsero_3907	Hsero_3907	-2.49038	0.000125969	16.9248	8.62438	25.3659	9.43089	-1.34376	0.000147836	Hsero_3907 transmembrane protein 4471372:4471863 reverse	S - Function unknown
>Hsero_3916	Hsero_3916	1.90195	0.00990067	8.02792	19.6938	11.8469	21.8747	0.934263	4.00049e-05	Hsero_3916 TPR repeat containing protein 4480476:4482278 forward	R - General function prediction only
>Hsero_3922	Hsero_3922	1.49743	0.0157854	26.4483	50.7677	39.488	57.2065	0.598312	0.00440176	Hsero_3922 protease with the C-terminal PDZ domain protein 4487596:4489392 reverse	S - Function unknown
>Hsero_3927	Hsero_3927	-49.0238	2.33662e-41	51.0345	1.19681	74.4654	1.25786	-5.84358	8.81262e-17	Hsero_3927 conserved hypothetical protein 4498035:4498352 reverse	S - Function unknown
>Hsero_3928	Hsero_3928	-5.71151	0.000158574	6.741	1.39656	10	1.57895	-2.6056	1.72587e-07	Hsero_3928 LysR family transcription regulator protein 4498510:4499421 forward	K - Transcription
>Hsero_3959	Hsero_3959	1.56706	0.0160743	14.3424	28.8793	20.9945	31.8969	0.667844	0.00565893	Hsero_3959 two component transmembrane sensor histidine kinase protein 4539677:4540762 forward	T - Signal transduction mechanisms
>Hsero_3962	Hsero_3962	2.16084	0.000126224	18.5288	52.3129	28.2707	56.3409	1.05617	8.60002e-05	Hsero_3962 permease of the major facilitator superfamily protein 4542708:4543904 reverse	G;E;P;R - Carbohydrate transport and metabolism;Amino acid transport and metabolism;Inorganic ion transport and metabolism;General function prediction only
>Hsero_3965	Hsero_3965	1.50008	0.028023	42.722	82.1365	64.7917	89.5833	0.574383	0.00756439	Hsero_3965 phytanoyl-CoA dioxygenase protein 4549425:4550192 forward	Q - Secondary metabolites biosynthesis, transport and catabolism
>Hsero_3967	Hsero_3967	-1.46664	0.0206682	33.1396	28.9701	48.9558	31.6064	-0.572319	0.00471675	Hsero_3967 glutathione-regulated potassium-efflux system K+/H+ antiporter transmembrane protein 4551898:4553889 reverse	P - Inorganic ion transport and metabolism
>Hsero_3968	Hsero_3968	-2.59407	2.80283e-08	151.78	74.8192	223.673	85.1312	-1.37523	1.1626e-12	Hsero_3968 sugar phosphate isomerase (involved in capsule formation) protein 4554244:4555272 forward	M - Cell wall
>Hsero_3969	Hsero_3969	-1.48731	0.0152831	130.319	111.405	192.865	123.82	-0.574323	0.00210286	Hsero_3969 low-specificity phosphatase (HAD superfamily) protein 4555272:4555826 forward	R - General function prediction only
>Hsero_3972	Hsero_3972	-1.55258	0.00670497	47.1522	38.7882	68.9247	42.1505	-0.638613	0.00556163	Hsero_3972 ABC-type transport system, ATPase component protein 4557108:4557851 forward	R - General function prediction only
>Hsero_3977	Hsero_3977	-2.08758	0.00145333	17.6306	10.7466	26.7708	12.0833	-1.03742	0.000487001	Hsero_3977 short-chain alcohol dehydrogenase protein 4561291:4562058 reverse	I;Q;R - Lipid transport and metabolism;Secondary metabolites biosynthesis, transport and catabolism;General function prediction only
>Hsero_3979	Hsero_3979	-1.60365	0.018904	25.7496	20.3132	39.5	22.1667	-0.676152	0.0292982	Hsero_3979 AsnC family transcription regulator protein 4565211:4565690 forward	K - Transcription
>Hsero_3994	Hsero_3994	2.44828	9.7697e-05	8.70444	27.549	12.9218	30.2058	1.31257	7.44328e-06	Hsero_3994 transcription regulator, LysR family protein 4581055:4582026 reverse	K - Transcription
>Hsero_3995	Hsero_3995	-1.91436	0.000282921	72.3893	48.9579	106.796	53.3333	-0.953896	1.83686e-06	Hsero_3995 HD-GYP domain protein 4582359:4583591 forward	T - Signal transduction mechanisms
>Hsero_4024	Hsero_4024	3.68142	4.7175e-08	5.77185	27.6079	8.57658	29.7658	1.85897	2.24447e-11	Hsero_4024 ABC-type sugar transport system, periplasmic component protein 4614091:4615200 reverse	G - Carbohydrate transport and metabolism
>Hsero_4035	Hsero_4035	1.58274	0.00556459	26.6458	54.3706	40	61.626	0.649774	0.00773725	Hsero_4035 Conserved hypothetical protein 4632455:4632946 reverse	S - Function unknown
>Hsero_4036	Hsero_4036	-1.62498	0.0171967	20.4706	16.0877	30.5756	17.9384	-0.695296	0.00271227	Hsero_4036 conserved hypothetical protein 4632981:4634474 reverse	S - Function unknown
>Hsero_4038	Hsero_4038	2.47404	0.0526716	1.76738	5.80981	2.6534	6.36816	1.38689	0.0155241	Hsero_4038 lipoprotein 4635075:4635677 reverse	S - Function unknown
>Hsero_4051	Hsero_4051	-1.56249	0.00800991	91.1858	74.927	135.634	84.915	-0.644426	0.000737663	Hsero_4051 conserved hypothetical protein 4647187:4647951 reverse	S - Function unknown
>Hsero_4073	Hsero_4073	1.57269	0.00890077	17.0411	34.3613	25.4386	37.7193	0.678055	0.00381037	Hsero_4073 ABC-type multidrug transport system, ATPase component protein 4666371:4667282 reverse	V - Defense mechanisms
>Hsero_4077	Hsero_4077	-1.41571	0.0540531	43.1203	38.6595	65.9119	44.109	-0.494037	0.0649699	Hsero_4077 ABC-type transport system involved in resistance to organic solvents, periplasmic component protein 4669505:4669981 reverse	Q - Secondary metabolites biosynthesis, transport and catabolism
>Hsero_4080	Hsero_4080	1.66014	0.00361985	31.6542	66.4514	46.1005	72.0365	0.751645	0.00192397	Hsero_4080 GTP-binding protein 4672014:4673108 forward	J - Translation, ribosomal structure and biogenesis
>Hsero_4082	Hsero_4082	-3.22099	3.30015e-05	16.0576	6.23515	24.8889	6.37037	-1.74821	5.55739e-05	Hsero_4082 conserved hypothetical protein 4673741:4674280 reverse	S - Function unknown
>Hsero_4083	Hsero_4083	-3.20088	0.00190338	8.09339	3.14373	12.381	3.80952	-1.67176	0.00786317	Hsero_4083 conserved hypothetical protein 4674459:4674794 forward	S - Function unknown
>Hsero_4084	Hsero_4084	-1.5815	0.00527388	35.356	28.6417	53.3737	31.9192	-0.680543	0.00050802	Hsero_4084 DNA mismatch repair protein 4674910:4676889 forward	L - DNA Replication, recombination and repair
>Hsero_4088	Hsero_4088	-2.58078	0.0291135	6.03469	2.91031	8.74667	3.41333	-1.32696	0.037449	Hsero_4088 hypothetical protein 4682392:4682766 forward	S - Function unknown
>Hsero_4089	Hsero_4089	-1.6005	0.00573681	30.8144	24.6747	46.385	27.6995	-0.70281	0.00273404	Hsero_4089 hypothetical protein 4682828:4683679 forward	S - Function unknown
>Hsero_4093	Hsero_4093	1.8802	5.74583e-05	30.7286	74.1619	45.639	82.635	0.908904	6.24661e-06	Hsero_4093 hypothetical protein 4686539:4687297 reverse	S - Function unknown
>Hsero_4094	Hsero_4094	-1.73257	0.00742854	19.4406	14.3221	29.1188	15.9387	-0.831664	0.00198042	Hsero_4094 hypothetical protein 4687632:4688414 reverse	S - Function unknown
>Hsero_4095	Hsero_4095	-1.64108	0.0107329	21.2	16.4974	32.091	18.3215	-0.712663	0.000739011	Hsero_4095 conserved hypothetical protein 4688607:4690715 forward	S - Function unknown
>Hsero_4097	Hsero_4097	-1.66464	0.00842091	21.1974	16.2661	31.5101	18.2603	-0.77509	0.000731329	Hsero_4097 hypothetical protein 4691913:4693349 reverse	S - Function unknown
>Hsero_4100	Hsero_4100	-2.92257	1.88172e-09	37.4653	16.3075	55.1412	18.7571	-1.52002	1.19651e-06	Hsero_4100 conserved hypothetical protein 4696578:4696931 forward	S - Function unknown
>Hsero_4102	Hsero_4102	-2.4827	0.00438261	9.0559	4.59127	13.8389	5.05529	-1.42076	3.33461e-05	Hsero_4102 bacteriophage integrase/recombinase protein 4698545:4699810 forward	L - DNA Replication, recombination and repair
>Hsero_4103	Hsero_4103	-1.58008	0.0127821	47.8326	38.4425	73.3461	44.0691	-0.656241	0.00782168	Hsero_4103 hypothetical protein 4699965:4701527 forward	S - Function unknown
>Hsero_4104	Hsero_4104	-1.55944	0.0509841	15.4891	12.6783	23.281	14.2653	-0.661014	0.00811087	Hsero_4104 conserved hypothetical protein 4701524:4703626 forward	S - Function unknown
>Hsero_4105	Hsero_4105	-2.8715	0.00063362	12.1487	5.31155	18.9474	6.31579	-1.48295	0.00210046	Hsero_4105 conserved hypothetical protein 4703607:4704062 forward	S - Function unknown
>Hsero_4109	Hsero_4109	-1.8173	0.0251629	12.8618	9.00689	18.8119	10.231	-0.866533	0.00162045	Hsero_4109 porin transmembrane protein 4708813:4710024 forward	M - Cell wall
>Hsero_4110	Hsero_4110	-2.69262	0.00167137	10.3585	4.84105	15.3377	5.66449	-1.39238	8.60525e-05	Hsero_4110 LysR family transcription regulator protein 4710144:4711061 reverse	K - Transcription
>Hsero_4138	Hsero_4138	1.68762	0.0248462	8.01642	17.4303	12.1537	19.3029	0.814209	0.00729823	Hsero_4138 GGDEF domain containing protein 4740362:4741480 forward	T - Signal transduction mechanisms
>Hsero_4140	Hsero_4140	1.41181	0.0472621	20.8505	37.7385	30.9579	42.9119	0.515729	0.112184	Hsero_4140 [4Fe-4S]-type ferredoxin protein 4742482:4742742 reverse	C - Energy production and conversion
>Hsero_4149	Hsero_4149	-1.44898	0.0515922	24.5566	21.6439	35.8386	24.4586	-0.510819	0.0418924	Hsero_4149 hypothetical protein 4750421:4751362 reverse	S - Function unknown
>Hsero_4151	Hsero_4151	-2.19934	1.00478e-05	70.9479	41.3446	104.636	45.8883	-1.14353	6.47069e-08	Hsero_4151 lipoprotein 4752953:4753543 reverse	R - General function prediction only
>Hsero_4154	Hsero_4154	-1.75179	0.000590326	143.256	103.963	212.91	116.684	-0.808813	1.29788e-05	Hsero_4154 transmembrane protein 4755618:4756184 reverse	S - Function unknown
>Hsero_4155	Hsero_4155	-2.00365	0.000469032	22.1101	14.0666	33.0844	15.6017	-0.982554	0.000403964	Hsero_4155 transmembrane cytochrome oxidase complex biogenesis factor transmembrane protein 4756231:4756953 reverse	C - Energy production and conversion
>Hsero_4162	Hsero_4162	-1.88531	0.000196272	1413.35	994.829	2128.92	1095.71	-0.920433	2.72469e-06	Hsero_4162 integral membrane protein 4762181:4762651 reverse	S - Function unknown
>Hsero_4169	Hsero_4169	1.63896	0.0169159	11.4174	24.0654	16.9623	27.2375	0.769363	0.00510955	Hsero_4169 ABC-type uncharacterized transport system, periplasmic component protein 4768537:4769517 reverse	R - General function prediction only
>Hsero_4172	Hsero_4172	-1.47205	0.0338032	69.7381	59.5069	103.392	64.655	-0.556798	0.00854253	Hsero_4172 conserved hypothetical protein 4771456:4772310 reverse	S - Function unknown
>Hsero_4173	Hsero_4173	2.06249	0.0153689	5.90108	15.7477	8.73403	17.3751	1.03128	0.00113278	Hsero_4173 conserved hypothetical protein 4772449:4773309 reverse	S - Function unknown
>Hsero_4174	Hsero_4174	1.69242	0.038954	7.40287	16.153	10.8894	18.3759	0.768939	0.00388957	Hsero_4174 ABC-type branched-chain amino acid transport system, periplasmic component protein 4773354:4774646 reverse	E - Amino acid transport and metabolism
>Hsero_4177	Hsero_4177	3.9181	0.00724125	1.15914	6.22959	1.81818	6.56566	2.0301	0.000467285	Hsero_4177 PP-loop superfamily ATPase protein 4776849:4777640 forward	R - General function prediction only
>Hsero_4192	Hsero_4192	-2.00366	8.21506e-05	43.2358	28.0328	65.5738	31.0383	-1.04109	0.00314426	Hsero_4192 hypothetical protein 4797839:4798021 reverse	S - Function unknown
>Hsero_4195	Hsero_4195	-2.74303	3.01186e-09	190.902	87.289	287.517	97.526	-1.45533	4.62598e-15	Hsero_4195 dehydrogenase protein 4800485:4801543 forward	R - General function prediction only
>Hsero_4196	Hsero_4196	-3.042	1.13075e-10	433.007	180.198	651.146	203.175	-1.60567	8.54203e-16	Hsero_4196 acetyltransferase (isoleucine patch superfamily) protein 4801547:4802113 forward	R - General function prediction only
>Hsero_4198	Hsero_4198	-1.6707	0.00156985	242.692	182.088	362.715	204.95	-0.739396	3.93857e-05	Hsero_4198 NAD_dependent epimerase/dehydratase protein 4803297:4804298 forward	M;G - Cell wall
>Hsero_4199	Hsero_4199	-1.77263	0.000727794	112.879	82.7848	168.363	90.6255	-0.839971	9.25296e-06	Hsero_4199 DegT/DnrJ/EryC1/StrS aminotransferase family protein 4804313:4805479 forward	M - Cell wall
>Hsero_4201	Hsero_4201	-3.50387	1.56781e-14	474.668	170.516	706.519	189.926	-1.81228	1.97218e-24	Hsero_4201 acetyltransferase protein 4807398:4807937 forward	R - General function prediction only
>Hsero_4205	Hsero_4205	-5.89203	5.02248e-18	111.378	24.0049	169.93	26.5551	-2.57124	1.35518e-27	Hsero_4205 conserved hypothetical protein 4810481:4811197 forward	S - Function unknown
>Hsero_4207	Hsero_4207	-3.09372	1.17099e-09	139.242	55.9586	210.945	61.9569	-1.63044	1.59667e-13	Hsero_4207 hypothetical protein 4812098:4812700 forward	S - Function unknown
>Hsero_4210	Hsero_4210	-3.75418	6.72497e-14	53.2043	18.136	80.571	19.9857	-1.9336	1.98652e-18	Hsero_4210 lipopolysaccharide biosynthesis protein 4814063:4815463 forward	R - General function prediction only
>Hsero_4211	Hsero_4211	-3.92397	4.10623e-14	79.9303	25.5962	119.57	28.3871	-1.96881	4.20567e-22	Hsero_4211 hypothetical protein 4815587:4816795 forward	S - Function unknown
>Hsero_4214	Hsero_4214	-2.49264	8.11302e-07	65.9103	33.8559	101.268	38.0368	-1.32719	7.61637e-08	Hsero_4214 conserved hypothetical protein 4819775:4820752 forward	S - Function unknown
>Hsero_4216	Hsero_4216	-2.90968	1.18801e-10	57.7243	25.1304	85.3865	28.7947	-1.51797	3.11749e-11	Hsero_4216 glycosyl transferase protein 4822694:4823896 forward	M - Cell wall
>Hsero_4221	Hsero_4221	-2.92039	1.31709e-09	128.702	56.8676	194.938	63.0303	-1.55796	5.84017e-14	Hsero_4221 galactosyltransferase protein 4828194:4828754 forward	M - Cell wall
>Hsero_4223	Hsero_4223	-1.74188	0.04449	10.9271	7.97927	15.9671	8.55967	-0.837729	0.0361257	Hsero_4223 conserved hypothetical protein 4830848:4831333 reverse	S - Function unknown
>Hsero_4226	Hsero_4226	4.29483	1.62122e-12	20.9675	116.202	30.5747	128.966	2.1236	9.88638e-15	Hsero_4226 hypothetical protein 4834259:4834606 forward	S - Function unknown
>Hsero_4237	Hsero_4237	3.24549	2.75754e-06	14.8206	63.673	22.4606	71.6719	1.68809	3.87675e-08	Hsero_4237 5'-nucleotidase protein 4842707:4843657 forward	F - Nucleotide transport and metabolism
>Hsero_4240	Hsero_4240	1.77775	0.00111463	33.0323	76.6615	49.0524	83.9242	0.808329	0.000452851	Hsero_4240 AraC family transcription regulator protein 4845823:4846719 forward	K - Transcription
>Hsero_4241	Hsero_4241	2.13142	6.14283e-06	52.6235	143.815	78.4645	160.102	1.09109	6.00899e-11	Hsero_4241 conserved hypothetical protein 4846704:4848266 forward	S - Function unknown
>Hsero_4245	Hsero_4245	1.69717	0.0114833	14.2338	31.1638	21.4092	33.8211	0.729831	0.00306834	Hsero_4245 transmembrane protein 4852363:4853838 reverse	S - Function unknown
>Hsero_4249	Hsero_4249	2.2001	3.08604e-05	12.0049	33.9913	17.3867	37.8667	1.1975	2.3274e-05	Hsero_4249 GntR family transcription regulator protein 4862115:4862864 forward	K - Transcription
>Hsero_4250	Hsero_4250	2.57119	0.00188184	4.5191	15.1124	6.64112	16.3474	1.32095	0.00022874	Hsero_4250 ABC-type amino acid transport/signal transduction systems, periplasmic component/domain protein 4862922:4863704 forward	T;E - Signal transduction mechanisms;Amino acid transport and metabolism
>Hsero_4252	Hsero_4252	1.68414	0.00471467	18.8438	40.6313	27.6463	46.0408	0.766211	0.0033579	Hsero_4252 ABC-type polar amino acid transport system, ATPase component protein 4865213:4865947 forward	E - Amino acid transport and metabolism
>Hsero_4255	Hsero_4255	8.67605	8.28271e-16	3.95366	45.0735	5.85366	47.9133	3.14472	2.74715e-21	Hsero_4255 transcription regulator protein 4868619:4869356 forward	K - Transcription
>Hsero_4257	Hsero_4257	2.69994	0.00152891	4.12354	14.5075	5.98639	15.5646	1.39339	0.000316535	Hsero_4257 hydantoin racemase protein 4871055:4871789 forward	E - Amino acid transport and metabolism
>Hsero_4260	Hsero_4260	2.53728	0.0358899	2.20808	7.39552	3.3241	8.19945	1.33185	0.000865956	Hsero_4260 porin precursor transmembrane protein 4875656:4876738 forward	M - Cell wall
>Hsero_4265	Hsero_4265	1.95798	0.00808222	7.47965	18.9061	11.2511	20.6027	0.895877	0.00225663	Hsero_4265 ABC-type transport system, permease component protein 4881488:4882582 forward	R - General function prediction only
>Hsero_4267	Hsero_4267	1.48618	0.0401763	15.5303	29.6637	22.4561	32.8421	0.568535	0.020823	Hsero_4267 ABC-type transport system, periplasmic component/surface lipoprotein 4883592:4884731 forward	R - General function prediction only
>Hsero_4269	Hsero_4269	-2.2869	2.95908e-06	50.8986	28.0777	76.792	32.0802	-1.17173	3.96208e-05	Hsero_4269 plasmid maintenance system killer protein 4885128:4885526 reverse	R - General function prediction only
>Hsero_4279	Hsero_4279	-2.47	0.0168148	7.59325	3.85585	11.3492	4.12698	-1.36821	0.000189472	Hsero_4279 cytochrome C551 peroxidase protein 4896725:4897732 reverse	P - Inorganic ion transport and metabolism
>Hsero_4288	Hsero_4288	-2.67117	0.000821276	11.9494	5.6436	17.8531	5.87571	-1.45915	0.00296828	Hsero_4288 transmembrane protein 4906154:4906507 reverse	S - Function unknown
>Hsero_4299	Hsero_4299	-2.14851	0.000879994	18.5746	11.0004	27.4255	12.0325	-1.07731	0.000329773	Hsero_4299 HAD superfamily hydrolase protein 4918181:4918918 reverse	R - General function prediction only
>Hsero_4305	Hsero_4305	-2.27138	0.00467838	10.9733	6.11158	16.308	6.3692	-1.21411	0.000344913	Hsero_4305 transmembrane protein 4923618:4924760 forward	S - Function unknown
>Hsero_4322	Hsero_4322	-1.689	0.0503741	12.7227	9.59492	19.2897	10.866	-0.755091	0.00348024	Hsero_4322 conserved hypothetical protein 4946315:4947919 forward	S - Function unknown
>Hsero_4330	Hsero_4330	1.71559	0.0224167	8.38212	18.5241	12.7047	20.3805	0.838868	0.00310995	Hsero_4330 FAD dependent dehydrogenase protein 4955150:4956358 reverse	R - General function prediction only
>Hsero_4340	Hsero_4340	1.8652	0.000132972	86.6971	208.703	128.882	231.513	0.891682	1.4799e-07	Hsero_4340 Ser protein kinase protein 4966077:4967999 forward	T - Signal transduction mechanisms
>Hsero_4341	Hsero_4341	1.60869	0.0115578	37.6416	78.7505	56.5485	86.3042	0.666499	0.000933491	Hsero_4341 conserved hypothetical protein 4968102:4969370 forward	S - Function unknown
>Hsero_4343	Hsero_4343	3.14258	1.32456e-10	37.6201	152.559	55.7798	171.376	1.65435	6.52726e-17	Hsero_4343 conserved hypothetical protein 4970919:4971572 forward	R - General function prediction only
>Hsero_4346	Hsero_4346	-2.06118	0.0473355	7.44675	4.55771	11.0611	5.23044	-1.064	0.00427279	Hsero_4346 LysR family transcription regulator protein 4973949:4974881 reverse	K - Transcription
>Hsero_4372	Hsero_4372	1.39497	0.0433022	19.733	35.2115	29.0522	39.1906	0.525047	0.0292009	Hsero_4372 dTDP-4-dehydrorhamnose reductase protein 5003226:5004164 reverse	M - Cell wall
>Hsero_4373	Hsero_4373	2.19278	0.00108922	7.32782	20.7574	11.018	23.4731	1.14766	2.49023e-05	Hsero_4373 LysR family transcription regulator protein 5004343:5005344 reverse	K - Transcription
>Hsero_4401	Hsero_4401	-2.39847	0.00801268	9.28052	4.87601	13.5849	5.53459	-1.2301	0.0251205	Hsero_4401 conserved hypothetical protein 5033485:5033802 forward	S - Function unknown
>Hsero_4412	Hsero_4412	1.82748	0.00277791	12.6138	29.6854	18.9333	33.6	0.841939	0.019838	Hsero_4412 hypothetical protein 5042952:5043251 forward	S - Function unknown
>Hsero_4413	Hsero_4413	1.84956	0.0118973	8.56083	20.4098	12.8929	22.5025	0.861632	0.00186037	Hsero_4413 galactokinase/mevalonate kinase protein 5043316:5044314 forward	R - General function prediction only
>Hsero_4416	Hsero_4416	2.50793	2.45669e-06	10.1813	32.922	14.8271	36.8465	1.36378	7.84875e-07	Hsero_4416 phospho-sugar nucleotidyltransferase protein 5046546:5047268 forward	J;M - Translation, ribosomal structure and biogenesis;Cell wall
>Hsero_4417	Hsero_4417	1.8352	0.0228157	7.13873	16.9056	9.93197	18.7755	0.914064	0.0199092	Hsero_4417 sedoheptulose 7-phosphate isomerase protein 5047265:5047852 forward	G - Carbohydrate transport and metabolism
>Hsero_4418	Hsero_4418	1.75301	0.00644235	12.2831	27.6214	18.8156	31.269	0.818419	0.00859149	Hsero_4418 histidinol phosphatase protein 5048017:5048607 forward	E - Amino acid transport and metabolism
>Hsero_4419	Hsero_4419	3.08056	8.38151e-09	14.146	56.0939	20.9574	63.0113	1.60507	8.09769e-11	Hsero_4419 hypothetical protein 5048618:5049766 forward	S - Function unknown
>Hsero_4420	Hsero_4420	1.63873	0.00326452	64.3694	134.275	95.9104	148.945	0.711966	7.7274e-05	Hsero_4420 SAM-dependent methyltransferase protein 5049873:5050943 forward	Q;R - Secondary metabolites biosynthesis, transport and catabolism;General function prediction only
>Hsero_4421	Hsero_4421	1.51468	0.0295654	14.9585	29.0913	22.0576	32.7572	0.621476	0.0112714	Hsero_4421 hypothetical protein 5051041:5052012 reverse	M - Cell wall
>Hsero_4424	Hsero_4424	-1.79186	0.00523981	157.208	121.83	235.645	134.709	-0.860152	0.000927759	Hsero_4424 alpha-D-mannose-alpha(1-6)phosphatidyl myo-inositol monomannoside transferase protein 5054735:5055781 reverse	M - Cell wall
>Hsero_4427	Hsero_4427	1.8939	0.00326989	13.2735	32.5601	20.1026	37.3333	0.894158	0.0325231	Hsero_4427 undefined product 5058625:5058819 reverse
>Hsero_4439	Hsero_4439	3.03469	0.000480797	3.45409	13.717	5.15723	15.8491	1.67131	4.78541e-05	Hsero_4439 conserved hypothetical protein 5073872:5074507 forward	S - Function unknown
>Hsero_4456	Hsero_4456	2.50869	0.0358899	2.21957	7.34693	2.92975	8.01196	1.43817	0.115299	Hsero_4456 permease of the major facilitator superfamily protein 5092965:5094302 reverse	G;E;P;R - Carbohydrate transport and metabolism;Amino acid transport and metabolism;Inorganic ion transport and metabolism;General function prediction only
>Hsero_4457	Hsero_4457	4.55633	0.0118792	0.933099	5.94773	1.4346	6.75105	2.26596	2.37981e-05	Hsero_4457 amidohydrolase 2 (2-pyrone-4,6-dicarboxylic acid hydrolase) protein 5094314:5095261 reverse	R - General function prediction only
>Hsero_4467	Hsero_4467	-2.51408	8.64266e-08	38.2192	19.3532	57.3402	22.1071	-1.31588	3.167e-07	Hsero_4467 conserved hypothetical protein 5107343:5107921 reverse	S - Function unknown
>Hsero_4491	Hsero_4491	-1.76067	0.000848706	33.1572	24.103	49.9767	26.4802	-0.845407	0.00195097	Hsero_4491 conserved hypothetical protein 5137317:5137745 reverse	S - Function unknown
>Hsero_4499	Hsero_4499	2.05697	0.00473801	6.89991	18.3354	10.4889	20.9778	1.04165	0.000701817	Hsero_4499 metal-dependent hydrolase of the TIM-barrel fold protein 5147388:5148287 forward	R - General function prediction only
>Hsero_4510	Hsero_4510	2.72112	0.000435648	5.05302	17.8605	7.70227	19.8058	1.47145	2.13659e-07	Hsero_4510 transmembrane efflux protein 5169390:5170625 reverse	R - General function prediction only
>Hsero_4525	Hsero_4525	-2.0247	0.0243619	10.379	6.49779	15.6444	7.37778	-1.02314	0.00197913	Hsero_4525 AraC family transcription regulator protein 5184100:5184999 reverse	K - Transcription
>Hsero_4527	Hsero_4527	-1.68102	0.0206087	14.4966	11.0652	21.7219	12.362	-0.864078	0.0285013	Hsero_4527 conserved hypothetical protein 5185784:5186236 reverse	S - Function unknown
>Hsero_4528	Hsero_4528	-2.14481	0.00952856	10.3845	6.12976	15.1876	6.97572	-1.10606	0.000903509	Hsero_4528 LysR family transcription regulator protein 5186418:5187323 forward	K - Transcription
>Hsero_4531	Hsero_4531	-5.00419	0.000314841	7.00275	1.68094	10.4413	1.87793	-2.44158	1.26741e-07	Hsero_4531 transmembrane outer membrane porin signal peptide protein 5189818:5190882 reverse	M - Cell wall
>Hsero_4542	Hsero_4542	-1.77163	0.0544898	9.01768	6.46195	13.2751	7.45269	-0.82561	0.0271554	Hsero_4542 GntR family transcription regulator protein 5205396:5206082 forward	K - Transcription
>Hsero_4543	Hsero_4543	2.95722	0.000419978	3.77661	14.5868	5.47579	15.9822	1.59184	7.82457e-09	Hsero_4543 methyl-accepting chemotaxis transmembrane protein 5206342:5208138 forward	T;N - Signal transduction mechanisms;Cell motility
>Hsero_4578	Hsero_4578	-4.31774	2.6008e-05	10.6043	3.03895	16.1111	3.51852	-2.09411	5.36923e-07	Hsero_4578 cysteine hydrolases superfamily protein 5250693:5251556 reverse	R - General function prediction only
>Hsero_4599	Hsero_4599	-2.4344	1.90504e-05	23.3481	12.2038	35.1139	14.4099	-1.24501	0.000205896	Hsero_4599 transcription regulator protein 5276464:5276946 reverse	K - Transcription
>Hsero_4600	Hsero_4600	-2.78669	2.83564e-07	42.228	19.0534	62.2222	22.3569	-1.42882	4.72451e-05	Hsero_4600 conserved hypothetical protein 5276948:5277244 reverse	S - Function unknown
>Hsero_4615	Hsero_4615	2.94722	3.78255e-09	12.14	46.1401	18.4139	51.2701	1.54921	2.28741e-13	Hsero_4615 methyl-accepting chemotaxis protein I, serine sensor receptor protein 5296157:5297707 reverse	T;N - Signal transduction mechanisms;Cell motility
>Hsero_4636	Hsero_4636	-1.4018	0.0486654	25.8837	23.6807	38.1395	26.1499	-0.527284	0.0136255	Hsero_4636 transmembrane protein 5319366:5320913 forward	S - Function unknown
>Hsero_4639	Hsero_4639	-2.11925	0.000531851	19.4265	11.6703	28.5624	13.2701	-1.04529	0.000648476	Hsero_4639 transcription regulator protein 5322538:5323170 forward	K - Transcription
>Hsero_4647	Hsero_4647	20.0445	1.67022e-33	2.83617	75.909	4.27389	82.8292	4.35314	7.61882e-57	Hsero_4647 omega-amino acid/pyruvate aminotransferase protein 5332623:5333951 forward	H - Coenzyme transport and metabolism
>Hsero_4648	Hsero_4648	13.039	1.09096e-27	3.47708	59.9352	5.08701	65.8635	3.72557	1.36366e-48	Hsero_4648 methylmalonate-semialdehyde dehydrogenase protein 5333979:5335472 forward	C - Energy production and conversion
>Hsero_4668	Hsero_4668	2.49735	0.00153464	5.13029	16.6298	7.86325	17.4359	1.30674	0.000317836	Hsero_4668 methyltransferase protein 5358765:5359700 reverse	R - General function prediction only
>Hsero_4670	Hsero_4670	-2.41841	1.87113e-05	32.5439	17.2335	50.0813	18.8618	-1.31422	9.46946e-05	Hsero_4670 archaeal Holliday junction resolvase-like protein 5361013:5361381 forward	L - DNA Replication, recombination and repair
>Hsero_4673	Hsero_4673	-2.00852	0.0083395	105.293	71.6928	163.333	78.0303	-1.02046	0.0728265	Hsero_4673 thioredoxin protein 5362903:5363430 forward	O;C - Posttranslational modification, protein turnover, chaperones;Energy production and conversion
>Hsero_4674	Hsero_4674	-1.8876	0.000131854	47.2091	31.9163	69.7189	35.1807	-0.920895	0.000402644	Hsero_4674 conserved hypothetical protein 5363629:5364126 forward	S - Function unknown
>Hsero_4675	Hsero_4675	-1.82538	0.00208416	23.9688	16.7529	36.1212	18.6667	-0.851799	0.00154166	Hsero_4675 orotate phosphoribosyltransferase protein 5364229:5364888 reverse	F - Nucleotide transport and metabolism
>Hsero_4678	Hsero_4678	-1.57508	0.0100269	283.386	225.672	413.417	253.249	-0.656014	0.00205637	Hsero_4678 conserved hypothetical protein 5369086:5369562 reverse	S - Function unknown
>Hsero_4684	Hsero_4684	-1.57096	0.00763286	32.8329	26.9459	49.6182	30.1342	-0.691891	0.00354034	Hsero_4684 transmembrane protein 5374242:5375210 forward	S - Function unknown
>Hsero_4686	Hsero_4686	1.63262	0.00212335	24.0371	50.1172	35.8042	56.5035	0.733425	0.00467576	Hsero_4686 transcription regulator protein 5376455:5376883 forward	K - Transcription
>Hsero_4687	Hsero_4687	1.78212	0.0118973	8.78365	20.1662	13.1646	21.8059	0.849915	0.00133574	Hsero_4687 isovaleryl-CoA dehydrogenase protein 5376983:5378167 forward	I - Lipid transport and metabolism
>Hsero_4690	Hsero_4690	2.30212	0.0338032	3.3372	10.0289	5.03976	11.2538	1.18472	0.000115242	Hsero_4690 acetyl/propionyl-CoA carboxylase, beta subunit, protein 5379309:5380943 forward	I - Lipid transport and metabolism
>Hsero_4693	Hsero_4693	2.82793	0.0136447	2.41979	9.02659	3.74775	10.2342	1.4715	0.00358097	Hsero_4693 conserved hypothetical protein 5383962:5384516 forward	S - Function unknown
>Hsero_4698	Hsero_4698	-2.2343	1.68106e-05	28.9552	16.4991	43.8667	18.2667	-1.16095	2.50191e-05	Hsero_4698 two component response regulator protein 5389925:5390524 forward	T - Signal transduction mechanisms
>Hsero_4704	Hsero_4704	1.85411	0.000433776	15.3936	36.6994	22.9129	40.6581	0.89744	9.54253e-06	Hsero_4704 acyl-CoA synthetase (AMP-forming)/AMP-acid ligase II protein 5395738:5397378 forward	I;Q - Lipid transport and metabolism;Secondary metabolites biosynthesis, transport and catabolism
>Hsero_4740	Hsero_4740	-3.98504	6.98701e-07	195.439	59.5253	280.399	70.5788	-1.98771	0.000892322	Hsero_4740 conserved hypothetical protein 5436108:5436608 reverse	S - Function unknown
>Hsero_4744	Hsero_4744	-2.3374	3.11432e-06	28.0103	15.2741	41.9237	17.4461	-1.21841	1.14193e-07	Hsero_4744 HD-GYP domain containing protein 5441446:5442651 forward	T - Signal transduction mechanisms
>Hsero_4750	Hsero_4750	-3.76507	4.08287e-08	19.3968	6.49852	29.3578	6.85015	-1.99919	8.99807e-06	Hsero_4750 hypothetical protein 5446406:5446732 forward	S - Function unknown
>Hsero_4759	Hsero_4759	-2.76534	0.000272712	14.2139	6.49573	20.7719	7.29825	-1.43443	0.000319382	Hsero_4759 conserved hypothetical protein 5456102:5456671 forward	S - Function unknown
>Hsero_4763	Hsero_4763	-4.62404	2.04506e-06	12.6207	3.38799	18.9504	3.97163	-2.24806	2.00985e-08	Hsero_4763 transcription regulator protein 5461638:5462342 forward	K - Transcription
>Hsero_4764	Hsero_4764	-3.35088	0.00234028	7.12804	2.62741	10.5983	2.82051	-1.83556	2.08403e-05	Hsero_4764 transporter permease protein 5462405:5463340 forward	R - General function prediction only
>Hsero_4770	Hsero_4770	-2.63938	1.01487e-07	41.7254	20.2811	62.9333	22.2933	-1.42831	5.08902e-08	Hsero_4770 filamentation induced by cAMP (Fic/DOC family) protein 5471730:5472479 reverse	D - Cell cycle control, cell division, chromosome partitioning
>Hsero_4775	Hsero_4775	-1.9206	0.00735171	32.3719	21.4859	46.8085	22.9787	-0.96045	0.0153059	Hsero_4775 conserved hypothetical protein 5475842:5476123 reverse	S - Function unknown
>Hsero_4776	Hsero_4776	-2.08433	0.0318121	9.03266	5.47935	13.6788	6.07945	-1.04669	0.0121868	Hsero_4776 amidophosphoribosyltransferase protein 5476395:5476973 forward	R - General function prediction only
>Hsero_4778	Hsero_4778	2.39864	2.02183e-06	41.8218	126.952	61.5312	141.814	1.26994	3.33167e-09	Hsero_4778 branched-chain amino acid aminotransferase/4-amino-4-deoxychorismate lyase protein 5477597:5478445 reverse	E;H - Amino acid transport and metabolism;Coenzyme transport and metabolism
>Hsero_4792	Hsero_4792	1.97537	3.62052e-05	82.0534	210.962	122.895	235.025	0.972418	3.45417e-08	Hsero_4792 ABC-type amino acid transport system, permease component protein 5496927:5497907 reverse	E - Amino acid transport and metabolism
>Hsero_4794	Hsero_4794	1.59859	0.0037055	223.578	461.169	330.521	505.211	0.671412	0.000162552	Hsero_4794 ABC-type amino acid transport system, periplasmic component protein 5498940:5500148 reverse	E - Amino acid transport and metabolism
>Hsero_4796	Hsero_4796	-1.65406	0.00143967	254.014	196.148	378.21	219.974	-0.728487	2.78049e-05	Hsero_4796 ABC-type amino acid transport system, ATPase component protein 5501091:5501861 reverse	E - Amino acid transport and metabolism
>Hsero_4799	Hsero_4799	-4.07703	1.80879e-07	16.8216	5.17964	25.3107	5.60452	-2.03169	7.02652e-10	Hsero_4799 LysR family transcription regulator protein 5505672:5506556 forward	K - Transcription
>Hsero_4802	Hsero_4802	-2.49666	0.000511905	13.6226	6.90845	20.25	8	-1.32751	1.56899e-05	Hsero_4802 LysR family transcription regulator protein 5510187:5511146 reverse	K - Transcription
>Hsero_4803	Hsero_4803	-2.84159	5.46166e-10	154.787	68.979	231.698	76.9811	-1.51004	8.02982e-13	Hsero_4803 conserved hypothetical protein 5512154:5512471 forward	S - Function unknown
>Hsero_1965	htpX_1	-2.46942	0.000132567	17.8883	9.19673	26.5757	10.2844	-1.27019	1.1492e-05	htpX heat shock HtpX protein 2223188:2224066 forward	O - Posttranslational modification, protein turnover, chaperones
>Hsero_3280	htpX_2	-2.40933	1.7006e-06	296.995	155.901	430.502	170.411	-1.27423	5.36752e-09	htpX heat shock (with chaperone function) protein 3757560:3758435 reverse	O - Posttranslational modification, protein turnover, chaperones
>Hsero_3300	htpX_3	1.60137	0.00331847	25.4058	52.1459	37.5669	57.3236	0.683544	0.00136128	htpX Zn-dependent protease with chaperone function protein 3781675:3782496 reverse	R - General function prediction only
>Hsero_4291	htrB_1	2.43564	0.000778723	5.56129	17.5589	8.19788	18.9399	1.30377	4.27607e-05	htrB lauroyl/myristoyl acyltransferase protein 4909735:4910583 forward	M - Cell wall
>Hsero_2459	hydH	1.54862	0.0344436	14.3084	28.4988	21.8077	31.9306	0.574613	0.0196943	hydH two component sensor histidine kinase protein 2791393:2792775 reverse	T - Signal transduction mechanisms
>Hsero_1824	ibpA	-4.63172	8.96727e-16	159.621	43.9838	242.119	47.3289	-2.23524	8.67016e-22	ibpA molecular chaperone (16 kDa) heat shock protein A 2060364:2060816 forward	O - Posttranslational modification, protein turnover, chaperones
>Hsero_2515	icd_2	2.57957	9.60731e-08	13.5483	44.9752	20.0628	49.9596	1.39585	8.5562e-13	icd isocitrate dehydrogenase (NADP) protein 2865719:2867947 forward	C - Energy production and conversion
>Hsero_1983	ihfA	-3.4979	2.62027e-13	324.553	119.006	474.413	131.81	-1.81259	9.4293e-19	ihfA integration host factor alpha-subunit protein 2241549:2241863 forward	L - DNA Replication, recombination and repair
>Hsero_3688	ihfB	1.54462	0.0116644	276.686	569.382	405.752	634.771	0.6217	0.00278334	ihfB integration host factor beta-subunit (IHF-beta) protein 4222151:4222456 reverse	L - DNA Replication, recombination and repair
>Hsero_1404	ileS	1.78991	0.00027794	23.3936	53.5701	34.3489	59.772	0.862184	8.20633e-06	ileS isoleucyl-tRNA synthetase 1606386:1609280 reverse	J - Translation, ribosomal structure and biogenesis
>Hsero_1737	ilvC_1	1.71365	0.00339943	22.2091	48.239	33.6676	53.176	0.795022	0.00132187	ilvC ketol-acid reductoisomerase oxidoreductase protein 1965925:1966941 forward	E;H - Amino acid transport and metabolism;Coenzyme transport and metabolism
>Hsero_3335	ilvD	-2.05384	0.00728186	12.6924	7.84751	18.6528	8.65861	-1.06256	1.72244e-05	ilvD dihydroxyacid dehydratase/phosphogluconate dehydratase protein 3823822:3825558 forward	G;E - Carbohydrate transport and metabolism;Amino acid transport and metabolism
>Hsero_0667	ilvE	1.8205	0.00058742	33.5163	77.5212	49.2641	83.4632	0.873483	0.000119839	ilvE branched-chain amino acid aminotransferase protein 730868:731791 reverse	E;H - Amino acid transport and metabolism;Coenzyme transport and metabolism
>Hsero_1735	ilvI	1.40281	0.0272953	31.0369	55.6866	46.6318	62.1757	0.49543	0.006927	ilvI acetolactate synthase isozyme III (large subunit) protein 1963637:1965355 forward	E;H - Amino acid transport and metabolism;Coenzyme transport and metabolism
>Hsero_0360	infA_2	-2.12706	0.000196218	26.8673	16.3351	40.9091	18.4848	-1.13786	0.00281793	infA translation initiation factor IF-1 protein 395922:396185 forward	J - Translation, ribosomal structure and biogenesis
>Hsero_3604	infB	1.3808	0.0561047	97.2707	169.68	142.436	190.129	0.470848	0.0152763	infB translation initiation factor 2 (IF-2; GTPase) protein 4131518:4134382 reverse	J - Translation, ribosomal structure and biogenesis
>Hsero_1978	infC	1.80341	0.000709514	109.103	250.213	164.926	272.611	0.845306	4.46636e-05	infC translation initiation factor protein 2236311:2236781 forward	J - Translation, ribosomal structure and biogenesis
>Hsero_3918	ipk	2.14011	1.43614e-05	76.5044	203.74	115.218	224.552	1.10387	6.41022e-08	ipk 4-diphosphocytidyl-2C-methyl-D-erythritol kinase protein 4482962:4483831 forward	I - Lipid transport and metabolism
>Hsero_3144	iscS1	-1.85576	0.000414789	96.3415	65.6347	145.455	72.6635	-0.893268	4.66846e-06	iscS1 cysteine desulfurase protein 3599547:3600800 reverse	E - Amino acid transport and metabolism
>Hsero_3143	iscU	-2.92428	2.09717e-06	117.334	53.2875	181.855	58.5464	-1.56635	9.64919e-08	iscU FeS cluster assembly scaffold protein 3599064:3599462 reverse	C - Energy production and conversion
>Hsero_3027	ispF	-1.81875	0.0189485	12.8038	8.96043	19.5238	10	-0.941524	0.0138133	ispF 2-C-methyl-D-erythritol 2,4-cyclodiphosphate synthase protein 3447451:3447954 forward	I - Lipid transport and metabolism
>Hsero_2245	ispZ	-1.69488	0.0230009	18.3175	13.7335	27.8788	15	-0.730382	0.0375558	ispZ intracellular septation A protein 2533331:2533858 reverse	D - Cell cycle control, cell division, chromosome partitioning
>Hsero_4141	kdtB	-2.12818	6.97516e-06	34.476	20.6755	51.677	23.1884	-1.09197	3.74831e-05	kdtB phosphopantetheine adenylyltransferase (pantetheine-Phosphate adenylyltransferase) protein 4742787:4743269 reverse	H - Coenzyme transport and metabolism
>Hsero_2511	ldhA	-1.85415	0.000726217	442.956	300.827	644.995	336.354	-0.894561	4.14821e-05	ldhA D-lactate dehydrogenase protein 2861955:2862947 reverse	C;H;R - Energy production and conversion;Coenzyme transport and metabolism;General function prediction only
>Hsero_1935	lepB_1	-1.55556	0.0119964	80.4721	65.384	120.219	73.7923	-0.632392	0.00140991	lepB signal peptidase I (SPase I) family protein 2192001:2192915 forward	U - Intracellular trafficking, secretion, and vesicular transport
>Hsero_3299	leuC	1.49999	0.00959168	33.8933	65.0051	50.8779	71.3205	0.585789	0.0019002	leuC 3-isopropylmalate dehydratase (large subunit) protein 3780041:3781441 reverse	E - Amino acid transport and metabolism
>Hsero_0595	leuS	1.57438	0.00444464	26.5261	53.4612	38.5957	59.7659	0.671636	0.00112353	leuS leucyl-tRNA synthetase protein 652511:655159 reverse	J - Translation, ribosomal structure and biogenesis
>Hsero_0180	livF_1	2.15996	0.035306	3.02836	8.54443	4.40771	9.80716	1.23537	0.00853014	livF ABC-type branched-chain amino acid transport system, ATPase component protein 187220:187945 forward	E - Amino acid transport and metabolism
>Hsero_1788	livF_4	1.54792	0.0128477	19.8716	39.4111	29.1525	44.6328	0.666324	0.0102042	livF ABC-type branched-chain amino acid transport system, ATPase component protein 2021135:2021863 forward	E - Amino acid transport and metabolism
>Hsero_4653	livF_9	-1.58547	0.040494	15.9659	12.8551	24.0456	14.4729	-0.704653	0.0174007	livF ABC-type branched-chain amino acid transport system, ATPase component protein 5340124:5340828 forward	E - Amino acid transport and metabolism
>Hsero_1665	livG_4	1.59002	0.0437768	9.91506	20.2805	14.5174	23.3719	0.702905	0.0240058	livG ABC-type branched-chain amino acid transport system, ATPase component protein 1887057:1887833 forward	E - Amino acid transport and metabolism
>Hsero_3997	livG_8	-3.75904	0.00724125	5.29412	1.70182	7.54522	1.96382	-1.96457	0.000420579	livG ABC-type branched-chain amino acid transport system, ATPase component protein 4584333:4585106 reverse	E - Amino acid transport and metabolism
>Hsero_1786	livH_4	3.08052	0.00054911	3.74695	15.0845	5.52319	16.9148	1.62316	1.25356e-06	livH ABC-type branched-chain amino acid transport system, permease component protein 2018270:2019160 forward	E - Amino acid transport and metabolism
>Hsero_2248	livH_5	-2.05472	0.0215309	10.2684	6.33104	15.174	7.18294	-0.999078	0.00313005	livH ABC-type branched-chain amino acid transport system, permease component protein 2536058:2536993 forward	E - Amino acid transport and metabolism
>Hsero_3552	livJ_2	-1.45937	0.0280579	31.605	27.7406	46.5278	30.5556	-0.555912	0.0133303	livJ ABC-type branched-chain amino acid transport system, periplasmic component protein 4073770:4074921 reverse	E - Amino acid transport and metabolism
>Hsero_0174	livK_1	1.90809	0.00037622	14.0846	34.5392	21.1785	37.9244	0.942765	2.63986e-05	livK ABC-type branched-chain amino acid transport system, periplasmic component protein 180571:181707 forward	E - Amino acid transport and metabolism
>Hsero_1662	livK_3	2.53547	1.24728e-07	41.1748	132.554	60.5348	147.879	1.35242	2.81514e-12	livK ABC-type branched-chain amino acid transport system, periplasmic component protein 1883635:1884756 forward	E - Amino acid transport and metabolism
>Hsero_3465	livK_5	2.89544	1.92157e-10	59.4169	219.858	88.259	246.019	1.53667	2.77682e-19	livK ABC-type branched-chain amino acid transport system, periplasmic component protein 3980128:3981270 forward	E - Amino acid transport and metabolism
>Hsero_2594	lldD_2	-12.9421	8.66198e-27	89.1643	8.6977	127.454	9.72878	-3.71728	2.74262e-40	lldD L-lactate dehydrogenase protein 2960702:2961844 forward	C - Energy production and conversion
>Hsero_2580	lon	-1.66017	0.00192444	234.156	179.138	343.246	198.821	-0.734192	4.41301e-05	lon ATP-dependent protease LA protein 2940893:2943301 reverse	O - Posttranslational modification, protein turnover, chaperones
>Hsero_1455	lpdA_1	2.55383	4.87412e-09	102.306	333.723	152.317	370.207	1.35214	4.76113e-17	lpdA 2-oxoglutarate dehydrogenase, E3 component, lipoamide dehydrogenase protein 1677210:1679000 forward	C - Energy production and conversion
>Hsero_2967	lpdA_2	2.00196	8.94279e-05	40.3962	102.559	59.944	115.406	1.01082	1.22247e-07	lpdA 2-oxoglutarate dehydrogenase, E3 component, lipoamide dehydrogenase protein 3376898:3378325 reverse	C - Energy production and conversion
>Hsero_2558	lpqC	1.81471	0.0157331	7.90196	18.4864	11.8919	20.1802	0.900511	0.00122705	lpqC poly(3-hydroxybutyrate) depolymerase protein 2916063:2917172 forward	Q - Secondary metabolites biosynthesis, transport and catabolism
>Hsero_4206	lpxD_2	-4.91042	4.49877e-18	140.329	36.0119	211.661	40.308	-2.29801	9.50661e-32	lpxD UDP-3-O-[3-hydroxymyristoyl] glucosamine N-acyltransferase protein 4811190:4812098 forward	M - Cell wall
>Hsero_0173	lrp_1	-1.60011	0.0178874	94.2194	77.8226	142.28	90.3226	-0.681515	0.00841383	lrp leucine-responsive regulatory protein 179789:180253 reverse	K - Transcription
>Hsero_1685	lrp_2	-4.48832	4.80543e-10	22.4998	6.31304	33.047	7.36196	-2.10832	2.07351e-08	lrp leucine-responsive regulatory DNA-binding transcription regulator protein 1908671:1909159 forward	K - Transcription
>Hsero_2141	lysC	1.51584	0.0152928	18.6596	36.2645	27.8477	39.9689	0.616242	0.00315257	lysC aspartokinase protein 2406393:2407679 reverse	E - Amino acid transport and metabolism
>Hsero_1186	lytB	1.82824	0.00104516	35.9643	83.9225	54.1564	92.0988	0.864466	2.32602e-05	lytB 4-hydroxy-3-methylbut-2-enyl diphosphate reductase protein 1350589:1351560 forward	M;I - Cell wall
>Hsero_3360	maeB_2	2.06504	5.58364e-05	36.493	95.3826	54.2326	106.84	1.0588	1.30413e-08	maeB NADP-dependent malic enzyme oxidoreductase protein 3851422:3853734 reverse	C - Energy production and conversion
>Hsero_2177	map_2	1.39297	0.0546667	21.2763	38.0433	31.5152	42.7636	0.476183	0.0363447	map methionine aminopeptidase protein 2452446:2453270 reverse	J - Translation, ribosomal structure and biogenesis
>Hsero_2173	mdlB	1.60839	0.0340071	10.0925	20.8847	15.1779	23.3289	0.707007	0.000809341	mdlB ABC-type multidrug transport system, ATPase and permease components protein 2446051:2448327 forward	V - Defense mechanisms
>Hsero_3933	mdoG_2	-2.5058	0.00912753	7.48387	3.74342	11.3028	4.15902	-1.42373	1.08607e-05	mdoG periplasmic glucans biosynthesis protein 4505338:4506972 forward	G - Carbohydrate transport and metabolism
>Hsero_3448	mdoH	1.5803	0.00365783	27.3829	55.5107	40.6527	61.1344	0.661372	0.000163064	mdoH glucans biosynthesis glucosyltransferase H protein 3954268:3956841 reverse	M - Cell wall
>Hsero_4202	mesJ_2	-3.70827	1.2758e-11	148.308	52.0451	226.375	56.9667	-1.90473	7.18301e-18	mesJ ATPase of the PP-loop superfamily implicated in cell cycle control protein 4807883:4809115 forward	D - Cell cycle control, cell division, chromosome partitioning
>Hsero_2990	metC	1.62424	0.0129964	13.2916	27.7501	19.6777	30.4665	0.711246	0.00190348	metC cystathionine beta-lyase (cysteine lyase) protein 3405203:3406381 reverse	E - Amino acid transport and metabolism
>Hsero_4349	metH	1.40384	0.0495379	17.3908	31.3027	25.9615	35.0641	0.517409	0.00612914	metH methionine synthase I, cobalamin-binding domain protein 4976550:4980293 reverse	E - Amino acid transport and metabolism
>Hsero_4290	metK	1.62864	0.0021188	32.666	68.4039	48.866	76.9759	0.698252	0.000234018	metK S-adenosylmethionine synthetase protein 4908380:4909543 reverse	H - Coenzyme transport and metabolism
>Hsero_0091	metX_1	-1.91981	0.00287627	17.8531	11.8513	26.4561	12.9825	-0.982068	0.00012845	metX homoserine O-acetyltransferase protein 106756:107895 forward	E - Amino acid transport and metabolism
>Hsero_1606	mhpC	-2.57647	3.14469e-07	28.1152	13.9025	41.639	15.5039	-1.39065	9.3347e-09	mhpC alpha/beta hydrolase superfamily hydrolase/acyltransferase protein 1832766:1833668 reverse	R - General function prediction only
>Hsero_1118	mhpD_1	-2.15416	0.00217756	15.1122	8.91577	22.0341	10.0371	-1.12716	2.84688e-05	mhpD 2-keto-4-pentenoate hydratase/2-oxohepta-3-ene-1,7-dioic acid hydratase protein 1272874:1274220 forward	Q - Secondary metabolites biosynthesis, transport and catabolism
>Hsero_1264	mhpD_2	3.20997	0.00297033	2.36572	10.0417	3.59338	11.3475	1.77609	0.000116237	mhpD 2-keto-4-pentenoate hydratase/2-oxohepta-3-ene-1,7-dioic acid hydratase (catechol pathway) protein 1436087:1436932 reverse	Q - Secondary metabolites biosynthesis, transport and catabolism
>Hsero_4270	minC	1.54685	0.00644672	30.7753	60.4213	45.7862	67.4214	0.664814	0.00500215	minC septum formation inhibitor protein 4885644:4886438 forward	D - Cell cycle control, cell division, chromosome partitioning
>Hsero_0987	mltB	3.49286	2.76904e-05	4.42821	20.1827	6.77477	21.045	1.78052	2.71266e-07	mltB membrane-bound lytic peptidoglycan transglycosylase B protein 1087653:1088762 reverse	M - Cell wall
>Hsero_0959	mmsB_1	1.90378	0.0544898	4.55573	11.2417	6.82814	12.2722	0.916837	0.00848882	mmsB 3-hydroxyisobutyrate dehydrogenase protein 1051448:1052314 forward	I - Lipid transport and metabolism
>Hsero_2115	modC1	-2.29015	0.00801268	8.86147	4.88091	13.2735	5.73991	-1.28054	0.00302713	modC1 ABC-type sulfate/molybdate transport systems, ATPase component protein 2380684:2381352 reverse	P - Inorganic ion transport and metabolism
>Hsero_2874	modE1	-1.76716	0.0275049	13.1942	9.50757	19.6543	10.5679	-0.850697	0.00766027	modE1 molybdenum transport protein 3261786:3262595 forward	R - General function prediction only
>Hsero_2985	motB	1.66499	0.00157555	118.014	251.07	175.847	283.195	0.734127	2.85584e-05	motB flagellar motor component protein 3400564:3401502 reverse	N - Cell motility
>Hsero_1612	moxR	-1.95547	0.00103091	20.7714	13.5407	31.0502	15.0685	-0.95313	0.000219496	moxR ATPase protein 1838751:1839626 reverse	R - General function prediction only
>Hsero_4225	mqo	4.58855	9.85853e-11	8.25718	49.6141	12.0727	54.6909	2.21476	1.70057e-16	mqo malate:quinone oxidoreductase protein 4832515:4834164 reverse	R - General function prediction only
>Hsero_0333	mraY	1.9716	3.22308e-05	75.5898	191.038	113.299	214.222	0.976783	9.43524e-09	mraY UDP-N-acetylmuramyl pentapeptide phosphotransferase/UDP-N- acetylglucosamine-1-phosphate transferase protein 366366:367535 forward	M - Cell wall
>Hsero_4179	mrcA_2	1.9988	0.000568564	11.7516	30.2398	17.7547	34.1623	0.986204	5.7993e-06	mrcA penicillin-binding 1 (peptidoglycan synthetase) transmembrane protein 4779040:4781355 reverse	M - Cell wall
>Hsero_4665	mrdA	1.70309	0.0419249	7.5987	16.6831	11.2024	18.6301	0.752038	0.00226963	mrdA cell division protein FtsI (peptidoglycan synthetase) protein 5354219:5356189 forward	M - Cell wall
>Hsero_3082	mrp	2.14324	3.86193e-05	15.5942	42.7455	23.067	46.8687	1.11819	3.05361e-06	mrp ATPase involved in chromosome partitioning protein 3535804:3536892 reverse	D - Cell cycle control, cell division, chromosome partitioning
>Hsero_1214	mrr_1	-1.6001	0.00597727	49.1487	40.0218	74.7883	45.2552	-0.708902	0.00285387	mrr 5-methylcytosine-specific restriction endonuclease protein 1373302:1374222 reverse	V - Defense mechanisms
>Hsero_4502	murA_2	2.28423	0.00790633	4.54489	13.4842	6.82028	14.808	1.20213	3.74375e-05	murA UDP-N-acetylglucosamine enolpyruvyl transferase protein 5151239:5152540 forward	M - Cell wall
>Hsero_0337	murC	1.50301	0.0305782	45.3775	85.827	68.0112	97.9832	0.599852	0.00550451	murC UDP-N-acetylmuramate-L-alanine ligase protein 372100:373527 forward	M - Cell wall
>Hsero_0331	murE	1.63794	0.00213913	84.5206	177.364	125.632	198.559	0.71024	1.52526e-05	murE UDP-N-acetylmuramoylalanyl-D-glutamate-2,6- diaminopimelate ligase 363381:364907 forward	M - Cell wall
>Hsero_0332	murF	1.59755	0.00484907	67.4623	138.89	100.534	155.729	0.669842	9.20795e-05	murF UDP-N-acetylmuramoyl-tripeptide---D-alanyl-D- alanine ligase protein 364904:366364 forward	M - Cell wall
>Hsero_1542	murI	1.80462	0.0206505	7.71475	17.9563	11.3647	20.1342	0.814165	0.00749509	murI glutamate racemase protein 1776071:1776964 reverse	M - Cell wall
>Hsero_1392	mviN	1.68312	0.0188551	10.4916	22.7309	15.547	25.5856	0.707097	0.00337753	mviN virulence factor transmembrane protein 1594102:1595655 reverse	R - General function prediction only
>Hsero_2217	nadC	1.92679	0.000862334	12.8223	31.7923	19.426	35.2318	0.922551	0.00018777	nadC nicotinate-nucleotide pyrophosphorylase protein 2495977:2496882 forward	H - Coenzyme transport and metabolism
>Hsero_4688	nahD_3	2.74875	0.000135944	5.19074	18.5278	7.82753	20.9619	1.48075	3.64789e-05	nahD 2-hydroxychromene-2-carboxylate isomerase protein 5378219:5378821 forward	Q - Secondary metabolites biosynthesis, transport and catabolism
>Hsero_3638	narK1	-2.00681	0.000668326	38.8699	25.2633	57.9463	26.7299	-1.0468	0.000218822	narK1 nitrite/nitrate transporter protein 4169190:4170455 forward	P - Inorganic ion transport and metabolism
>Hsero_3645	narX	1.859	0.00115985	13.7396	32.8194	20.0717	36.5387	0.908476	5.15511e-05	narX transmembrane nitrate/nitrite sensor histidine kinase transcription regulator protein 4179858:4181810 forward	T - Signal transduction mechanisms
>Hsero_4334	nfnB_3	-1.91705	0.0165762	11.502	7.62226	17.5084	8.35017	-1.00675	0.00642497	nfnB oxygen-insensitive nitroreductase protein 4959820:4960413 reverse	C - Energy production and conversion
>Hsero_0413	nifR3	2.15993	2.71295e-06	20.4947	56.8748	30.0293	62.6393	1.11705	1.67707e-07	nifR3 tRNA-dihydrouridine synthase protein or NifR3-like protein 447600:448622 forward	J - Translation, ribosomal structure and biogenesis
>Hsero_3801	nlpD_2	-1.86463	0.000421269	30.1068	20.6017	45.1765	22.902	-0.899607	0.000248642	nlpD NlpD lipoprotein 4354502:4355266 reverse	M - Cell wall
>Hsero_2507	norR	-4.5483	0.000195309	8.14139	2.18401	11.9924	2.47944	-2.19736	4.30556e-10	norR sigma-54 dependent transcription regulator (nitric oxide sensor) protein 2858024:2859604 reverse	K - Transcription
>Hsero_4695	npd2	1.61296	0.00272187	28.6315	59.2925	42.9949	65.559	0.690515	0.00117307	npd2 2-nitropropane dioxygenase protein 5386085:5387059 forward	R - General function prediction only
>Hsero_0380	nrdA	-1.46739	0.0153087	164.13	143.725	244.288	160.67	-0.558027	0.000578069	nrdA ribonucleoside reductase (large chain) oxidoreductase protein 412791:415775 forward	F - Nucleotide transport and metabolism
>Hsero_0381	nrdB	-1.7978	0.000212812	214.898	151.766	320.823	167.678	-0.849586	3.52523e-07	nrdB transmembrane ribonucleoside reductase (small chain) protein 415991:417157 forward	F - Nucleotide transport and metabolism
>Hsero_3126	ntrB	1.9966	0.000663224	12.0276	30.9661	18.238	34.5867	0.982059	0.000105452	ntrB nitrogen regulation (sensor histidine kinase) transcription regulator protein 3584557:3585657 reverse	T - Signal transduction mechanisms
>Hsero_3125	ntrC	2.6392	3.76315e-06	8.48663	28.929	12.5083	32.2555	1.43975	3.84833e-10	ntrC nitrogen assimilation transcription activator protein 3582917:3584419 reverse	T - Signal transduction mechanisms
>Hsero_1767	nuoA	-1.7946	0.00447832	35.6427	25.4189	55.1111	28.2222	-0.866495	0.00792282	nuoA transmembrane NADH dehydrogenase I (Chain A) oxidoreductase protein 1998086:1998445 forward	C - Energy production and conversion
>Hsero_1770	nuoD	1.47177	0.0179175	83.2288	155.432	123.509	173.589	0.559611	0.00140299	nuoD NADH dehydrogenase I (Chain D) oxidoreductase protein 1999531:2000784 forward	C - Energy production and conversion
>Hsero_1771	nuoE	-1.70935	0.00126908	205.444	150.957	307.167	167.667	-0.775366	7.44933e-05	nuoE NADH dehydrogenase I (Chain E) oxidoreductase protein 2000892:2001371 forward	C - Energy production and conversion
>Hsero_1777	nuoK	-1.69547	0.00500758	88.7025	68.052	134.369	75.0809	-0.777428	0.00221032	nuoK transmembrane NADH dehydrogenase I (Chain K) oxidoreductase protein 2007466:2007774 forward	C - Energy production and conversion
>Hsero_3605	nusA	1.67765	0.00460182	58.2666	122.969	84.5128	137.333	0.760962	0.000806834	nusA transcription elongation factor protein 4134435:4135994 reverse	K - Transcription
>Hsero_0366	obgE	1.90454	0.000474365	16.0412	39.3333	23.4234	43.2432	0.941662	0.000122391	obgE GTPase protein 398901:400010 forward	R - General function prediction only
>Hsero_2242	ompC_3	2.12286	4.8779e-06	28.4866	78.0394	41.3156	86.6133	1.08484	5.33825e-07	ompC outer membrane porin protein 2530564:2531688 reverse	M - Cell wall
>Hsero_4536	ompR_3	-2.67419	1.39385e-08	139.349	66.8489	143.052	52.8593	-1.41538	2.60025e-11	ompR two component transcription regulator protein 5196666:5197340 forward	K;T - Transcription;Signal transduction mechanisms
>Hsero_0677	ompW2	-1.96152	1.54433e-05	534.747	349.967	801.626	392.52	-0.975131	7.51802e-09	ompW2 outer membrane W protein 741190:741927 forward	M - Cell wall
>Hsero_4738	osmY	-2.01623	0.01883	9.5735	6.01439	13.9233	6.37168	-1.07779	0.0344112	osmY hyperosmotically inducible periplasmic protein 5434091:5434429 reverse	R - General function prediction only
>Hsero_0194	otsB	-2.2465	5.28842e-06	135.759	77.0795	198.983	87.925	-1.16554	4.10575e-08	otsB trehalose-6-phosphate phophatase, biosynthetic, protein 205855:206601 forward	G - Carbohydrate transport and metabolism
>Hsero_3093	panC	1.46591	0.0338734	15.1494	28.5004	22.5714	31.7143	0.604779	0.0231041	panC panthothenate synthetase protein 3546907:3547746 forward	H - Coenzyme transport and metabolism
>Hsero_0697	panD	-2.42259	0.000278829	20.4404	10.8332	31.7355	11.9008	-1.34564	0.000834377	panD aspartate 1-decarboxylase precursor protein 758892:759254 forward	H - Coenzyme transport and metabolism
>Hsero_2574	papD	-1.41385	0.0460342	72.6957	65.3193	109.344	72.3963	-0.503007	0.00910594	papD PilP assembly chaperone transmembrane protein 2935403:2936149 forward	N;U - Cell motility;Intracellular trafficking, secretion, and vesicular transport
>Hsero_4786	parA	-1.48978	0.0536189	19.4932	16.7208	29.1569	19.1958	-0.564697	0.036339	parA chromosome partitioning ParA protein 5490855:5491625 reverse	D - Cell cycle control, cell division, chromosome partitioning
>Hsero_1605	pbrR	1.43537	0.0429335	17.5519	32.2975	26.3135	36.2031	0.550188	0.0534987	pbrR Pb-specific transcription regulator protein 1832301:1832753 forward	K - Transcription
>Hsero_4312	pckA	1.70781	0.0037882	39.9049	85.7256	59.069	97.3783	0.791929	0.000146519	pckA phosphoenolpyruvate carboxykinase protein 4930659:4932527 reverse	C - Energy production and conversion
>Hsero_0629	pcnB	1.81783	0.00121697	14.8158	34.6402	22.1807	38.6293	0.846893	2.7678e-05	pcnB tRNA nucleotidyltransferase/poly(A) polymerase protein 688016:689620 reverse	J - Translation, ribosomal structure and biogenesis
>Hsero_0682	pdxH	-2.03921	7.75596e-05	42.6415	26.7876	65.2269	29.9218	-1.04577	6.55068e-05	pdxH pyridoxamine 5'-phosphate oxidase protein 746866:747504 reverse	H - Coenzyme transport and metabolism
>Hsero_1026	pecM	2.19587	0.0412229	3.17274	9.09604	4.76518	10.4467	1.16167	0.002964	pecM regulator protein PecM 1135358:1136230 reverse	G;E;R - Carbohydrate transport and metabolism;Amino acid transport and metabolism;General function prediction only
>Hsero_3109	pepA	1.44579	0.0295766	22.7665	42.1837	34.3984	46.9165	0.527682	0.010123	pepA leucyl aminopeptidase protein 3563489:3565009 forward	E - Amino acid transport and metabolism
>Hsero_0702	pepP	1.85379	0.0052341	9.57665	22.8677	14.4321	25.7758	0.91121	0.000137401	pepP XAA-PRO aminopeptidase protein 763194:764540 reverse	E - Amino acid transport and metabolism
>Hsero_4048	petB	1.78628	0.000643574	120.411	277.901	177.854	309.822	0.830307	1.6783e-05	petB cytochrome b subunit transmembrane protein 4644426:4645832 reverse	C - Energy production and conversion
>Hsero_1099	pgi_1	1.71863	0.00205874	47.6871	106.297	70.6306	117.766	0.768265	1.83174e-05	pgi glucose-6-phosphate isomerase protein 1248665:1250329 reverse	G - Carbohydrate transport and metabolism
>Hsero_0670	pgk	1.42011	0.0349407	85.1339	153.396	125.071	170.008	0.508539	0.00599776	pgk 3-phosphoglycerate kinase protein 733179:734369 forward	G - Carbohydrate transport and metabolism
>Hsero_0265	phaC_1	1.86333	0.000101437	27.9549	67.173	41.45	76.0389	0.893754	9.91304e-06	phaC poly(3-hydroxyalkanoate)synthetase protein 278253:279383 forward	I - Lipid transport and metabolism
>Hsero_2625	phaC_2	2.18057	0.000444941	8.78258	24.7059	13.3173	27.7231	1.14341	1.02742e-07	phaC poly(3-hydroxyalkanoate) synthetase protein 2994001:2996499 reverse	I - Lipid transport and metabolism
>Hsero_0256	phbA	2.50526	2.16811e-07	42.116	137.271	62.2891	152.916	1.31614	1.29295e-12	phbA acetyl-CoA acyltransferase protein 266442:267638 forward	I - Lipid transport and metabolism
>Hsero_0239	phbA2	1.84064	0.000102072	194.799	461.663	287.823	517.143	0.876223	1.93312e-07	phbA2 acetyl-CoA acetyltransferase (acetoacetyl-CoA thiolase) protein 244668:245843 forward	I - Lipid transport and metabolism
>Hsero_2998	phbB	1.51628	0.0120197	104.361	206.34	154.386	227.692	0.59098	0.00149324	phbB acetoacetyl-CoA reductase protein 3412873:3413613 reverse	Q - Secondary metabolites biosynthesis, transport and catabolism
>Hsero_2997	phbF	1.48505	0.0342551	52.0514	98.6756	79.4356	108.36	0.559652	0.0146975	phbF polybetahydroxybutyrate accumulation regulatory (PhbF) protein 3411979:3412545 reverse	Q - Secondary metabolites biosynthesis, transport and catabolism
>Hsero_3760	phd	-1.70351	0.0105553	128.714	92.0057	196.491	105.614	-0.76165	0.00717002	phd addiction module antidote protein 4308065:4308292 forward	S - Function unknown
>Hsero_0433	pheA	6.677	0.00420216	0.517772	5.22728	0.701754	5.61404	3.05725	0.000301028	pheA chorismate mutase protein 469562:470131 reverse	E - Amino acid transport and metabolism
>Hsero_1982	pheT	-2.13285	8.58234e-06	40.1641	24.1418	60.2884	26.8644	-1.11207	1.84263e-07	pheT phenylalanyl-tRNA synthetase beta chain protein 2238959:2241385 forward	J - Translation, ribosomal structure and biogenesis
>Hsero_4280	phhA	1.80851	0.00170345	13.4533	31.2866	20.3604	34.1441	0.84161	0.000723165	phhA phenylalanine 4-hydroxylase oxidoreductase protein 4897883:4898770 reverse	E - Amino acid transport and metabolism
>Hsero_2718	phnA	2.38289	1.38532e-05	48.2665	145.458	72.6844	156.932	1.24993	1.95421e-06	phnA alkylphosphonate uptake protein 3097865:3098203 reverse	P - Inorganic ion transport and metabolism
>Hsero_0580	phoA	6.677	0.00420216	0.517772	5.22728	0.245549	4.91099	3.15979	0.000301028	phoA alkaline phosphatase D protein 638054:639682 forward	P - Inorganic ion transport and metabolism
>Hsero_1260	phoB_1	2.38289	1.38532e-05	48.2665	145.458	33.3875	72.0867	1.24993	1.95421e-06	phoB phosphate regulon two-component response regulator transcription regulator protein 1430840:1431577 forward	P - Inorganic ion transport and metabolism
>Hsero_0722	phoH_1	2.08719	0.00151358	7.57152	20.3996	11.0517	22.1747	1.12943	0.000122874	phoH phosphate starvation-inducible ATPase protein 788068:789189 reverse	T - Signal transduction mechanisms
>Hsero_2082	phoH_2	1.85087	0.000129495	84.593	201.229	125.855	223.915	0.884691	3.97208e-08	phoH ATPase, phosphate starvation-inducible, protein 2341076:2342776 reverse	T - Signal transduction mechanisms
>Hsero_3841	pilI	-8.71477	2.03058e-08	11.3433	1.54375	17.3675	1.77778	-3.23108	2.76877e-09	pilI twitching motility protein 4401410:4401994 reverse	T;N - Signal transduction mechanisms;Cell motility
>Hsero_3840	pilJ	-1.81776	0.0544898	9.09966	6.35183	13.6163	6.93192	-0.894893	0.00036842	pilJ twitching motility transmembrane protein 4399116:4401377 reverse	T;N - Signal transduction mechanisms;Cell motility
>Hsero_2081	pitA	1.86816	0.00282187	10.8491	26.0682	16.1111	29.7619	0.960941	0.000407128	pitA low-affinity phosphate transporter lipoprotein transmembrane protein 2339963:2340970 forward	P - Inorganic ion transport and metabolism
>Hsero_3231	pldB	1.43629	0.0334259	17.4773	32.2067	25.8186	35.9011	0.552709	0.0214067	pldB lysophospholipase protein 3689181:3690029 reverse	I - Lipid transport and metabolism
>Hsero_0470	plsC_2	-1.71183	0.00804064	20.1167	14.9967	30.5618	16.779	-0.754144	0.00572528	plsC 1-acyl-sn-glycerol-3-phosphate acyltransferase transmembrane protein 511567:512367 forward	I - Lipid transport and metabolism
>Hsero_1857	pmbA	2.35716	3.93119e-06	32.5395	98.0587	48	109.656	1.25233	1.77475e-09	pmbA Zn-dependent protease protein 2105679:2107043 forward	R - General function prediction only
>Hsero_4577	pncB_2	-3.19621	0.00460018	7.87581	3.0608	11.9036	3.25852	-1.71715	6.40289e-06	pncB nicotinic acid phosphoribosyltransferase protein 5249460:5250662 reverse	H - Coenzyme transport and metabolism
>Hsero_1755	pnp	2.73592	8.73645e-09	16.0443	56.2496	23.3006	63.2819	1.49179	4.56218e-11	pnp polyribonucleotide nucleotidyltransferase protein 1985306:1987444 forward	J - Translation, ribosomal structure and biogenesis
>Hsero_2440	polB	-2.23719	0.000663016	16.8021	9.54535	24.8799	10.6869	-1.14738	1.3859e-07	polB DNA polymerase II protein 2769808:2772180 reverse	L - DNA Replication, recombination and repair
>Hsero_0601	potA_1	-1.76731	0.0142902	16.0014	11.5409	23.4991	13.3333	-0.795383	0.00401561	potA ABC-type spermidine/putrescine transport systems, ATPase component protein 659480:660565 forward	E - Amino acid transport and metabolism
>Hsero_1081	potA_2	2.59119	0.00063581	5.20381	17.5033	7.78073	19.7347	1.40299	1.36702e-06	potA ABC-type spermidine/putrescine transport systems, ATPase component protein 1194994:1196124 reverse	E - Amino acid transport and metabolism
>Hsero_3313	potA_3	-2.40717	0.00957835	8.61606	4.50471	12.9349	4.96552	-1.31212	3.80142e-05	potA ABC-type spermidine/putrescine transport system, ATPase component protein 3798822:3800126 forward	E - Amino acid transport and metabolism
>Hsero_4532	potA_4	-5.75404	0.0129846	3.64296	0.695247	5.50964	0.808081	-2.66759	1.51634e-05	potA ABC-type spermidine/putrescine transport systems, ATPase component protein 5191042:5192130 reverse	E - Amino acid transport and metabolism
>Hsero_1080	potD	4.625	0.00411075	1.19287	7.57913	1.76245	8.58238	2.29925	6.2995e-07	potD ABC-type spermidine/putrescine transport system, periplasmic protein protein 1193716:1194759 reverse	E - Amino acid transport and metabolism
>Hsero_4585	poxR	1.79255	0.00472583	11.7647	27.1364	17.6035	29.9346	0.830916	5.83204e-05	poxR phenol-degradative gene regulator transcription regulator protein 5257781:5259616 forward	K - Transcription
>Hsero_2925	ppc	1.70312	0.037486	8.05122	17.6699	12.0288	20.0206	0.777239	0.000270107	ppc phosphoenolpyruvate carboxylase protein 3322666:3325578 forward	C - Energy production and conversion
>Hsero_1866	ppiB2	1.44434	0.050586	28.0696	51.3798	40.5726	54.8057	0.54766	0.0659896	ppiB2 peptidyl-prolyl cis-trans isomerase (rotamase) - cyclophilin family protein 2116818:2117306 reverse	O - Posttranslational modification, protein turnover, chaperones
>Hsero_2919	prfC	2.41658	0.000778723	5.64217	17.6679	8.23603	20.0377	1.37082	3.723e-06	prfC peptide chain release factor 3 (RF-3) protein 3315443:3317035 forward	J - Translation, ribosomal structure and biogenesis
>Hsero_2822	prhI	-1.85418	0.00823282	16.3882	11.2625	24.3678	12.8736	-0.896328	0.00651726	prhI RNA polymerase sigma 24 factor protein 3219600:3220121 forward	K - Transcription
>Hsero_2075	priB	1.56794	0.00659833	29.3477	59.0547	42.6667	64.5333	0.656958	0.0218497	priB primosomal replication N protein 2336301:2336600 forward	L - DNA Replication, recombination and repair
>Hsero_0592	proA	1.75835	0.0224167	8.12187	18.4077	12.041	20.6777	0.801465	0.0023928	proA gamma-glutamyl phosphate reductase 649583:650851 reverse	E - Amino acid transport and metabolism
>Hsero_3120	prpB	9.68545	1.05997e-25	11.0033	137.489	16.3412	155.96	3.30261	1.3504e-48	prpB carboxyphosphonoenolpyruvate phosphonomutase protein 3576236:3577126 reverse	G - Carbohydrate transport and metabolism
>Hsero_3119	prpC_2	11.0146	3.14374e-18	2.46758	36.2392	3.74026	40.0346	3.46372	5.78406e-31	prpC methylcitrate synthase (Citrate synthase 2) protein 3575020:3576174 reverse	C - Energy production and conversion
>Hsero_3117	prpE	3.7175	3.42522e-05	3.28434	16.0284	4.79067	17.6365	1.9388	2.23431e-12	prpE propionyl-CoA ligase protein 3572154:3574040 reverse	I - Lipid transport and metabolism
>Hsero_3920	prsA	2.70694	1.23046e-07	26.4148	89.3555	39.7056	100.358	1.47083	3.10453e-10	prsA phosphoribosylpyrophosphate synthetase protein 4484113:4485063 forward	F - Nucleotide transport and metabolism
>Hsero_1877	psiF	2.18169	1.9574e-05	30.9258	86.1411	45.8667	95.2	1.12722	6.73579e-06	psiF phosphate starvation-inducible protein 2127806:2128105 reverse	P - Inorganic ion transport and metabolism
>Hsero_1255	pstS	1.65394	0.0190522	11.3838	24.2273	16.9143	26.9714	0.745182	0.00713262	pstS ABC-type phosphate transport system, periplasmic component protein 1425962:1427011 forward	P - Inorganic ion transport and metabolism
>Hsero_0263	pta	1.77153	0.00172385	17.5195	39.7255	25.6667	43.75	0.842162	0.000600085	pta phosphate acetyltransferase protein 276107:277066 forward	C - Energy production and conversion
>Hsero_0088	pts	-1.69073	0.00295048	280.22	209.93	420.797	241.677	-0.755765	0.000387936	pts phosphotransferase (PTS) system, mannose/fructose-specific component IIA protein 103603:104079 forward	G - Carbohydrate transport and metabolism
>Hsero_1494	ptxS	-2.99133	1.11277e-10	151.796	64.8371	227.746	73.1767	-1.58403	2.11243e-18	ptxS LacI family transcription regulator protein 1717696:1718844 forward	K - Transcription
>Hsero_0673	purC	2.223	4.54388e-05	11.0221	31.5565	16.2319	34.5151	1.19043	3.92576e-06	purC phosphoribosylaminoimidazole-succinocarboxamide synthase protein 737213:738109 forward	F - Nucleotide transport and metabolism
>Hsero_3557	purD	1.8156	0.00986983	36.5798	82.1808	53.7116	96.58	0.883864	0.00226629	purD phosphoribosylamine-glycine ligase protein 4079953:4081221 forward	F - Nucleotide transport and metabolism
>Hsero_0674	purE	1.57715	0.0265729	14.8414	30.097	22.008	34.6988	0.663317	0.0274433	purE phosphoribosylaminoimidazole carboxylase catalytic subunit protein 738114:738611 forward	F - Nucleotide transport and metabolism
>Hsero_0415	purH	1.8045	0.0171736	8.05014	18.7256	11.9084	20.916	0.883898	0.00040397	purH bifunctional enzyme: phosphoribosylaminoimidazolecarboxamide formyltransferase/IMP cyclohydrolase transmembrane protein 449132:450703 forward	F - Nucleotide transport and metabolism
>Hsero_0675	purK	-1.7499	0.00147495	127.236	91.014	190.05	102.952	-0.802465	6.7823e-05	purK phosphoribosylaminoimidazole carboxylase ATPase subunit protein 738608:739813 forward	F - Nucleotide transport and metabolism
>Hsero_0633	purM	2.34748	3.46844e-07	19.9506	60.3117	29.8851	66.2835	1.21343	4.33315e-09	purM phosphoribosylformylglycinamidine cyclo-ligase (AirS) protein 692323:693366 forward	F - Nucleotide transport and metabolism
>Hsero_1593	purU	2.0392	0.00535476	7.15692	18.8515	10.6667	21.977	1.00929	0.00182788	purU formyltetrahydrofolate deformylase protein 1822564:1823433 forward	F - Nucleotide transport and metabolism
>Hsero_0193	putP	1.96806	0.0535989	3.73136	9.54619	5.4321	10.4801	0.982853	0.00381737	putP Na+/proline symporter protein 204200:205657 forward	E;R - Amino acid transport and metabolism;General function prediction only
>Hsero_0467	pyrB	1.43618	0.0464523	25.6818	47.6385	39	52.5	0.479702	0.0438421	pyrB aspartate carbamoyltransferase (catalytic chain) protein 508747:509706 forward	F - Nucleotide transport and metabolism
>Hsero_3224	pyrD	-1.54647	0.0542438	14.4038	11.8855	21.7089	12.77	-0.659259	0.0152872	pyrD dihydroorotate dehydrogenase protein 3685667:3686731 forward	F - Nucleotide transport and metabolism
>Hsero_2180	pyrH	1.63885	0.00163818	31.3779	65.1468	46.304	71.6318	0.745111	0.00143778	pyrH uridylate kinase protein 2455689:2456405 forward	F - Nucleotide transport and metabolism
>Hsero_0936	qbdB_2	-4.21185	2.89527e-08	117.4	34.9322	165.468	40.7992	-2.07492	6.5584e-05	qbdB quinohemoprotein alcohol dehydrogenase protein 1020891:1021841 reverse	V - Defense mechanisms
>Hsero_1020	rbsK	-5.0964	0.00741663	3.73528	0.826509	5.5	0.916667	-2.65195	4.40406e-05	rbsK ribokinase protein 1128303:1129262 reverse	G - Carbohydrate transport and metabolism
>Hsero_1538	rcsB	1.58041	0.0100119	48.0865	97.1023	72.0721	110.15	0.661669	0.00133395	rcsB response regulator for colanic capsule biosynthesis protein 1773820:1774485 forward	K;T - Transcription;Signal transduction mechanisms
>Hsero_4329	rdgC	1.6449	0.0280169	9.30382	19.6994	13.4628	21.2298	0.750274	0.0121136	rdgC DNA recombination-dependent growth factor C protein 4954148:4955074 forward	L - DNA Replication, recombination and repair
>Hsero_0655	recA	1.55203	0.0155433	49.6911	98.7868	73.4091	107.197	0.632212	0.00219635	recA recombinase A protein 719977:721032 forward	L - DNA Replication, recombination and repair
>Hsero_2781	recJ	1.93207	0.0368475	5.22235	13.0614	7.74041	14.7257	0.966099	0.000249709	recJ single-stranded-DNA-specific exonuclease protein 3176978:3178672 forward	L - DNA Replication, recombination and repair
>Hsero_3678	recR	-1.44657	0.0504355	26.2332	23.3526	39.397	25.3266	-0.584621	0.0395496	recR rocombinational DNA repair protein 4212665:4213261 reverse	L - DNA Replication, recombination and repair
>Hsero_0656	recX	-2.61004	2.47218e-07	27.6329	13.4864	40.7742	15.1398	-1.40421	3.07335e-06	recX RecA-regulatory protein 721392:721856 forward	R - General function prediction only
>Hsero_4217	rfaG	-2.49704	1.88151e-07	88.4776	44.9196	132.614	49.7386	-1.32352	4.48982e-13	rfaG glycosyltransferase group 1 protein 4823904:4825127 forward	M - Cell wall
>Hsero_0486	rfaH	-1.55976	0.00979038	158.234	127.424	233.896	142.169	-0.64038	0.00200976	rfaH transcription activator protein 532572:533069 reverse	K - Transcription
>Hsero_3568	rfaJ_1	2.7837	0.00398065	2.70773	9.90841	4.05268	11.3475	1.56606	6.1948e-05	rfaJ UDP-glucose:(glucosyl) LPS alpha 1,3-glucosyltransferase WaaO protein 4091627:4092613 forward	M - Cell wall
>Hsero_4218	rfbD	-3.0074	1.10516e-08	104.896	45.159	160.093	49.7902	-1.60312	1.3303e-12	rfbD dTDP-4-dehydrorhamnose reductase protein 4825124:4825981 forward	M - Cell wall
>Hsero_4408	rfbG	1.60791	0.00821093	48.6816	99.363	73.743	111.955	0.687331	0.000676392	rfbG CDP-glucose-4,6-dehydratase protein 5039084:5040157 forward	M;G - Cell wall
>Hsero_3425	rhlE_2	1.94561	5.23955e-05	21.058	52.5718	30.8937	57.8213	0.978212	2.74413e-06	rhlE ATP-dependent RNA helicase protein 3928681:3930213 forward	J - Translation, ribosomal structure and biogenesis
>Hsero_1876	rhtB_2	3.93886	0.000833542	1.91267	10.0675	2.78788	11.1515	2.04243	2.25503e-05	rhtB threonine efflux protein 2127074:2127733 forward	E - Amino acid transport and metabolism
>Hsero_1405	ribF	1.58873	0.00627219	23.9606	48.9638	35.91	53.1697	0.644199	0.00337055	ribF riboflavin biosynthesis protein 1609404:1610381 reverse	H - Coenzyme transport and metabolism
>Hsero_1967	ribH_1	-3.44486	0.0352566	3.72686	1.28675	5.4902	1.41176	-1.91965	0.0100444	ribH 6,7-dimethyl-8-ribityllumazine synthase (riboflavin synthase beta chain) protein 2226203:2226712 forward	H - Coenzyme transport and metabolism
>Hsero_0157	rimL_1	-1.97938	0.000389897	63.6136	42.6857	96.6497	47.7834	-1.01283	8.33059e-05	rimL acetyltransferase protein 165253:165843 forward	J - Translation, ribosomal structure and biogenesis
>Hsero_1611	rimL_2	-1.49837	0.0416753	19.1721	16.3523	28.9796	18.6395	-0.605425	0.0395737	rimL acetyltransferase protein 1838131:1838718 reverse	J - Translation, ribosomal structure and biogenesis
>Hsero_1507	rimM	1.82036	0.000699038	431.092	1006.98	636.358	1108.68	0.859447	3.27367e-05	rimM 16s rRNA processing protein 1729905:1730519 forward	J - Translation, ribosomal structure and biogenesis
>Hsero_2154	risA	-2.0677	1.27197e-05	171.287	106.3	257.113	118.635	-1.0536	1.76782e-08	risA oxidative stress resistance two component response regulator protein 2419416:2420177 reverse	K;T - Transcription;Signal transduction mechanisms
>Hsero_0594	rlpB	1.6016	0.0126414	16.9273	34.814	25.4945	37.6557	0.657072	0.016574	rlpB lipoprotein B precursor transmembrane protein 651937:652482 reverse	M - Cell wall
>Hsero_2688	rluA	-2.01888	0.0068791	13.7319	8.64459	20.8	9.86667	-1.00595	0.000847707	rluA 23S RNA-specific pseudouridylate synthase protease protein 3066969:3067868 reverse	J - Translation, ribosomal structure and biogenesis
>Hsero_1886	rluC	-1.50818	0.0172612	87.2175	74.6902	131.236	81.1985	-0.607341	0.00214816	rluC ribosomal large subunit pseudouridine synthase C protein 2141381:2142448 forward	J - Translation, ribosomal structure and biogenesis
>Hsero_1936	rnc	-2.36943	1.57978e-06	145.838	77.2554	213.917	84.9167	-1.24484	4.9302e-09	rnc dsRNA-specific ribonuclease (RNAse III) protein 2193109:2194068 forward	K - Transcription
>Hsero_1885	rne	1.57783	0.00334481	28.9019	58.256	42.6215	65.2242	0.67951	0.000237736	rne ribonuclease E protein 2137391:2140579 reverse	J - Translation, ribosomal structure and biogenesis
>Hsero_1966	rosB	-2.58649	0.0136447	7.47411	3.61659	10.9202	4.19257	-1.33905	5.79616e-05	rosB Kef-type potassium efflux transporter (NAD-binding component) protein 2224212:2225852 forward	P - Inorganic ion transport and metabolism
>Hsero_0129	rplF	-2.07147	5.32792e-05	711.85	425.76	1082.85	477.753	-1.05092	8.16779e-07	rplF 50S ribosomal subunit L6 protein 140475:141008 forward	J - Translation, ribosomal structure and biogenesis
>Hsero_0104	rplL	1.93869	0.000294528	224.775	546.03	336.168	603.465	0.953401	1.60987e-05	rplL 50s ribosomal subunit L7/L12 protein 114986:115366 forward	J - Translation, ribosomal structure and biogenesis
>Hsero_3850	rplM	3.06178	1.24095e-07	84.2779	338.289	121.585	360.093	1.60699	8.32616e-10	rplM 50S ribosomal subunit L13 protein 4408276:4408704 reverse	J - Translation, ribosomal structure and biogenesis
>Hsero_0124	rplN	1.52749	0.0208905	24.9715	48.8838	35.5556	53.5501	0.626407	0.0403879	rplN 50S ribosomal subunit L14 protein 138504:138872 forward	J - Translation, ribosomal structure and biogenesis
>Hsero_0121	rplP	-1.64792	0.00870653	76.9798	58.6274	112.19	64.7619	-0.717229	0.00388971	rplP 50S ribosomal subunit L16 protein 137411:137830 forward	J - Translation, ribosomal structure and biogenesis
>Hsero_0130	rplR	1.4669	0.0322913	87.5206	161.488	128.485	180.275	0.556102	0.0161416	rplR 50S ribosomal subunit L18 protein 141021:141383 forward	J - Translation, ribosomal structure and biogenesis
>Hsero_1509	rplS	1.7207	0.00102031	32.2456	69.6644	48.125	77.5	0.819659	0.00287331	rplS 50S ribosomal subunit protein L19 1731532:1731915 forward	J - Translation, ribosomal structure and biogenesis
>Hsero_0364	rplU	3.24295	4.03927e-10	24.5867	101.663	36.9231	112.051	1.69478	1.97311e-11	rplU 50S ribosomal subunit L21 protein 398080:398391 forward	J - Translation, ribosomal structure and biogenesis
>Hsero_0365	rpmA	1.98805	0.000184222	32.5376	81.1886	48.062	89.9225	1.00545	0.000342779	rpmA 50S ribosomal subunit protein L27 398440:398697 forward	J - Translation, ribosomal structure and biogenesis
>Hsero_0858	rpmE	-1.56594	0.00966453	35.566	29.2371	53.6296	31.7037	-0.690257	0.030042	rpmE 50S ribosomal subunit (type B) protein L31 948487:948756 reverse	J - Translation, ribosomal structure and biogenesis
>Hsero_1921	rpmF	1.65003	0.00785699	139.089	298.737	209.836	328.306	0.714528	0.0036749	rpmF 50S ribosomal subunit L32 protein 2179136:2179318 forward	J - Translation, ribosomal structure and biogenesis
>Hsero_1182	rpmG	3.91863	7.81028e-07	43.6171	211.396	69.0476	230	1.97286	0.00126057	rpmG 50S ribosomal subunit L33 protein 1348557:1348724 reverse	J - Translation, ribosomal structure and biogenesis
>Hsero_1929	rpoE_2	-1.7854	0.000211499	448.869	324.934	669.851	365.108	-0.8398	1.05123e-06	rpoE RNA polymerase sigma-E factor (sigma-24) transcription regulator protein 2185750:2186352 forward	K - Transcription
>Hsero_4150	rpoH	-1.86475	0.000224016	280.064	189.056	412.978	205.333	-0.903307	3.06864e-06	rpoH RNA polymerase sigma-32 factor protein 4751945:4752844 forward	K - Transcription
>Hsero_2129	rpoZ	-2.54791	5.07861e-06	22.1734	11.0695	32.9412	12.1569	-1.40468	0.00248925	rpoZ DNA-directed RNA polymerase omega subunit protein 2395843:2396046 reverse	K - Transcription
>Hsero_0369	rppH	-1.56888	0.00457822	182.565	147.359	270.906	164.65	-0.650496	0.000247898	rppH dinucleoside polyphosphate hydrolase 401917:402501 reverse	L;R - DNA Replication, recombination and repair;General function prediction only
>Hsero_0139	rpsD	1.69166	0.00334951	25.8228	55.8333	37.5641	63.3333	0.772794	0.00299972	rpsD 30S ribosomal subunit S4 protein 145316:145939 forward	J - Translation, ribosomal structure and biogenesis
>Hsero_2074	rpsF	1.4319	0.0280582	31.404	56.827	47.2131	61.6393	0.532638	0.0515093	rpsF 30S ribosomal subunit S6 protein 2335914:2336279 forward	J - Translation, ribosomal structure and biogenesis
>Hsero_0110	rpsG	2.10171	7.89156e-05	35.1607	92.7077	51.465	102.42	1.08892	1.06172e-05	rpsG 30s ribosomal subunit S7 protein 128950:129420 forward	J - Translation, ribosomal structure and biogenesis
>Hsero_0128	rpsH	-1.46303	0.037913	59.7307	51.7905	88.4848	57.1717	-0.551733	0.0189501	rpsH 30S ribosomal subunit S8 protein 140069:140464 forward	J - Translation, ribosomal structure and biogenesis
>Hsero_3849	rpsI	2.62656	1.49928e-06	113.874	371.775	164.071	423.206	1.40022	3.82938e-08	rpsI 30S ribosomal subunit S9 protein 4407874:4408266 reverse	J - Translation, ribosomal structure and biogenesis
>Hsero_0113	rpsJ	-2.26183	4.55045e-05	25.1976	14.2672	36.9811	15.0943	-1.24949	0.000715386	rpsJ 30S ribosomal subunit S10 protein 133053:133370 forward	J - Translation, ribosomal structure and biogenesis
>Hsero_0138	rpsK	-1.59967	0.00490937	98.7457	78.671	147.556	87.9012	-0.680351	0.000919819	rpsK 30S ribosomal subunit S11 protein 144749:145153 forward	J - Translation, ribosomal structure and biogenesis
>Hsero_0109	rpsL	2.06771	3.99028e-05	63.9717	164.751	93.9583	183.333	1.06085	4.57492e-06	rpsL 30s ribosomal subunit S12 protein 128410:128793 forward	J - Translation, ribosomal structure and biogenesis
>Hsero_0137	rpsM	-2.54211	5.81903e-07	92.2393	46.3513	137.705	50.2732	-1.36425	3.66134e-08	rpsM 30S ribosomal subunit S13 protein 144341:144706 forward	J - Translation, ribosomal structure and biogenesis
>Hsero_1506	rpsP	1.61806	0.00987937	36.5719	75.4948	54.5882	80.9412	0.678037	0.0150771	rpsP 30s ribosomal subunit protein S16 1729579:1729833 forward	J - Translation, ribosomal structure and biogenesis
>Hsero_0866	rpsU	3.73486	1.24496e-11	128.744	603.852	191.549	650.892	1.89654	2.607e-15	rpsU 30S ribosomal subunit S21 protein 961825:962037 forward	J - Translation, ribosomal structure and biogenesis
>Hsero_2181	rrf	1.93491	0.000500951	28.8213	70.5841	41.7825	75.1515	0.969519	0.000555891	rrf ribosome recycling factor (ribosome releasing factor) protein 2456522:2457082 forward	J - Translation, ribosomal structure and biogenesis
>Hsero_0481	rrfA	-2.22841	9.19972e-05	100.929	59.9319	146.667	68.0702	-1.13982	0.000632386	rrfA 5S ribosomal RNA 524747:524860 forward	rrfA
>Hsero_1930	rseA	-1.95038	7.7066e-05	104.603	68.4426	156.223	74.9642	-0.973074	2.80355e-07	rseA transmembrane sigma-E factor negative regulatory transcription regulator protein 2186432:2187130 forward	T - Signal transduction mechanisms
>Hsero_2175	rsuA_3	2.4884	0.00133246	5.19928	16.791	7.81794	18.2062	1.28421	0.000284667	rsuA RNA pseudouridylate synthase protein 2448891:2449637 reverse	J - Translation, ribosomal structure and biogenesis
>Hsero_2973	sdhA	1.48483	0.015412	78.6262	149.112	117.459	166.026	0.568381	0.000536761	sdhA succinate dehydrogenase flavoprotein subunit protein 3385625:3387403 reverse	C - Energy production and conversion
>Hsero_2974	sdhC	-2.82523	2.3956e-06	35.5022	16.5081	54.1119	17.9075	-1.56222	3.91448e-06	sdhC succinate dehydrogenase, hydrophobic subunit, cytochrome b556 with SdhD protein 3387774:3388184 reverse	C - Energy production and conversion
>Hsero_3694	serC	1.43628	0.0558972	42.7434	78.1962	65.265	87.3315	0.518236	0.0183377	serC phosphoserine aminotransferase protein 4228689:4229801 reverse	E;H - Amino acid transport and metabolism;Coenzyme transport and metabolism
>Hsero_1910	serS	1.79991	0.00130538	16.3195	37.4584	24.4547	41.2903	0.894485	0.000196425	serS seryl-tRNA synthetase 2168302:2169603 forward	J - Translation, ribosomal structure and biogenesis
>Hsero_3272	slyD	-1.68822	0.00491995	174.979	128.581	255.028	142.762	-0.75401	0.00107336	slyD FKBP-type peptidyl-prolyl cis-trans isomerase (Rotamase) protein 3748889:3749431 reverse	O - Posttranslational modification, protein turnover, chaperones
>Hsero_2165	smc	1.69903	0.00150715	19.8102	43.1753	29.4987	48.5755	0.784321	1.35139e-05	smc chromosome segregation SMC ATPase protein 2431540:2435070 forward	D - Cell cycle control, cell division, chromosome partitioning
>Hsero_2202	smpB	-1.87916	0.000133682	63.2228	43.2362	94.7556	48.3556	-0.91867	3.73151e-05	smpB tmRNA-binding protein 2481037:2481486 reverse	O - Posttranslational modification, protein turnover, chaperones
>Hsero_1643	smtA	-2.2171	0.0239053	8.45549	4.80932	12.8084	5.5643	-1.10513	0.00541657	smtA UbiE/COQ5 family SAM-dependent methyltransferase protein 1864892:1865653 forward	H - Coenzyme transport and metabolism
>Hsero_1165	sodB	-1.97925	0.00111261	41.3782	26.589	58.8601	29.4301	-0.978383	0.00114449	sodB superoxide dismutase [Fe] protein 1330712:1331290 reverse	P - Inorganic ion transport and metabolism
>Hsero_2138	sodC	1.77959	0.0152216	36.543	83.7227	55.7576	91.8182	0.827969	0.00763661	sodC Cu/Zn superoxide dismutase protein 2404409:2404936 forward	P - Inorganic ion transport and metabolism
>Hsero_1607	soxR	-4.91042	7.25502e-20	60.2126	15.6918	88.6385	18.0282	-2.29237	1.39484e-16	soxR transcription regulator protein 1833793:1834218 reverse	K - Transcription
>Hsero_0062	speB_1	2.32243	6.36038e-06	26.3418	79.4789	39.868	87.7448	1.20394	6.7265e-07	speB arginase/agmatinase/formimionoglutamate hydrolase protein 75471:76379 forward	E - Amino acid transport and metabolism
>Hsero_1899	splB	-3.15395	0.00527222	6.99317	2.74554	10.2711	3.126	-1.69442	3.49066e-06	splB DNA repair photolyase protein 2156935:2158188 forward	L - DNA Replication, recombination and repair
>Hsero_2128	spoT	1.67086	0.00345931	18.6653	40.0211	27.5862	44.4209	0.742167	0.000167237	spoT bifunctional enzyme: (P)ppGpp synthetase II/guanosine-3',5'-bis pyrophosphate 3'-pyrophosphohydrolase protein 2393546:2395807 reverse	S - Function unknown
>Hsero_1863	spoU_1	-1.50626	0.0163984	87.0176	74.7597	130.623	82.71	-0.603272	0.00196728	spoU tRNA/rRNA methyltransferase protein 2114326:2115063 forward	J - Translation, ribosomal structure and biogenesis
>Hsero_2193	spoU_2	1.41997	0.0414746	23.0494	42.1345	34.1414	46.4646	0.479507	0.0342605	spoU tRNA/rRNA methyltransferase protein 2469071:2469862 forward	J - Translation, ribosomal structure and biogenesis
>Hsero_3473	spoVK	-1.63116	0.00326256	450.857	353.441	678.222	397.538	-0.709412	0.000152627	spoVK AAA+ class ATPase protein 3988594:3989763 reverse	O - Posttranslational modification, protein turnover, chaperones
>Hsero_4045	sspB	-2.25441	3.7262e-07	48.3427	27.4077	72.7711	30.6827	-1.18172	1.03211e-06	sspB stringent starvation B protein 4642298:4642795 reverse	R - General function prediction only
>Hsero_1652	ssuF	4.60238	4.37914e-06	3.70834	22.7606	5.92593	24.0741	2.03777	0.000960938	ssuF molybdopterin-binding protein 1874417:1874632 forward	H - Coenzyme transport and metabolism
>Hsero_3279	sua5_2	-2.22162	0.00453407	13.1766	7.52082	19.8742	8.30189	-1.11626	0.00372287	sua5 translation factor (SUA5) protein 3756828:3757463 reverse	J - Translation, ribosomal structure and biogenesis
>Hsero_2968	sucB	1.68009	0.00126551	78.2108	167.727	116.2	186.023	0.748098	7.49242e-06	sucB dihydrolipoamide succinyltransferase component of 2-oxoglutarate dehydrogenase complex protein 3378451:3379692 reverse	C - Energy production and conversion
>Hsero_0658	sucD	1.77697	0.00107021	19.7348	44.9603	29.5692	51.4286	0.839635	0.000356552	sucD succinyl-CoA synthetase alpha chain protein 723654:724535 forward	C - Energy production and conversion
>Hsero_0706	surA	1.57583	0.0103784	17.3832	35.1472	25.5399	39.5439	0.679535	0.00157727	surA parvulin-like peptidyl-prolyl cis-trans isomerase protein 768717:770207 forward	O - Posttranslational modification, protein turnover, chaperones
>Hsero_1437	tag	-1.73344	0.00284287	23.8859	17.6214	36.0702	19.5088	-0.84053	0.00296155	tag DNA-3-methyladenine glycosylase I protein 1650258:1650827 forward	L - DNA Replication, recombination and repair
>Hsero_2410	tam	2.8313	0.000472701	4.28313	15.7964	6.26866	17.9104	1.57047	5.80714e-06	tam trans-aconitate methyltransferase protein 2737839:2738642 forward	R - General function prediction only
>Hsero_0455	tar_1	-2.58012	1.01722e-07	140.12	68.288	209.693	73.617	-1.37217	1.07199e-11	tar methyl-accepting chemotaxis protein 496319:498010 forward	T;N - Signal transduction mechanisms;Cell motility
>Hsero_2019	tar_2	3.00302	0.000956549	3.51067	13.7917	5.24669	15.0181	1.59414	1.71329e-08	tar methyl-accepting chemotaxis protein 2282875:2284536 forward	T;N - Signal transduction mechanisms;Cell motility
>Hsero_2164	tar_3	2.67926	2.10389e-08	15.0889	52.1396	22.2958	57.9691	1.42147	3.24533e-13	tar methyl-accepting chemotaxis transmembrane protein 2429486:2431297 forward	T;N - Signal transduction mechanisms;Cell motility
>Hsero_3730	tar_4	1.7297	0.0269358	7.94785	17.7187	11.7949	19.3007	0.800221	0.00076265	tar methyl-accepting chemotaxis protein 4271794:4273509 forward	T;N - Signal transduction mechanisms;Cell motility
>Hsero_4656	tar_5	-2.31427	1.39858e-07	46.2067	25.5622	68.1648	28.6642	-1.2228	4.43957e-10	tar methyl-accepting chemotaxis transducer transmembrane protein 5343999:5345600 forward	T;N - Signal transduction mechanisms;Cell motility
>Hsero_4546	tas	2.21955	0.0128358	4.75042	13.6827	7.03382	14.686	1.14551	0.000330604	tas aryl-alcohol dehydrogenase protein 5209441:5210475 reverse	C - Energy production and conversion
>Hsero_4059	tatA	1.96445	0.00020969	21.9367	55.2303	32.9412	59.2157	0.959741	0.0051126	tatA Sec-independent protein translocase protein 4655548:4655751 reverse	U - Intracellular trafficking, secretion, and vesicular transport
>Hsero_4058	tatB	1.5118	0.0194768	45.1014	86.7133	66.5134	95.3257	0.601268	0.00581716	tatB Sec-independent protein translocase protein 4654906:4655427 reverse	U - Intracellular trafficking, secretion, and vesicular transport
>Hsero_4057	tatC	1.65495	0.00389949	18.2773	38.9151	27.2892	43.2685	0.698809	0.0028611	tatC Sec-independent protein translocase protein 4654074:4654844 reverse	U - Intracellular trafficking, secretion, and vesicular transport
>Hsero_3389	tauA_5	10.3891	2.01118e-13	1.87391	26.2676	2.84024	29.5069	3.4096	4.1643e-23	tauA ABC-type nitrate/sulfonate/bicarbonate transport systems, periplasmic component protein 3886514:3887527 reverse	P - Inorganic ion transport and metabolism
>Hsero_3390	tauA_6	6.0651	7.93127e-11	3.21282	25.6791	4.67043	28.9266	2.71135	3.42162e-17	tauA ABC-type nitrate/sulfonate/bicarbonate transport system, periplasmic component protein 3887593:3888654 reverse	P - Inorganic ion transport and metabolism
>Hsero_3388	tauB_6	7.0424	0.000158574	0.791112	7.9878	1.15942	9.08213	2.9701	2.38189e-07	tauB ABC-type nitrate/sulfonate/bicarbonate transport system, ATPase component protein 3885544:3886371 reverse	P - Inorganic ion transport and metabolism
>Hsero_3387	tauC_6	4.52195	0.000553335	1.43803	8.82754	2.05848	9.45029	2.26905	2.50741e-06	tauC ABC-type nitrate/sulfonate/bicarbonate transport system, permease component protein 3884659:3885513 reverse	P - Inorganic ion transport and metabolism
>Hsero_4657	tauD	-3.07136	3.97754e-09	30.1779	12.4957	44.5538	13.6205	-1.63807	1.45126e-11	tauD alpha-ketoglutarate-dependent taurine dioxygenase oxidoreductase protein 5345564:5346538 reverse	Q - Secondary metabolites biosynthesis, transport and catabolism
>Hsero_4535	tctC	-8.70909	4.76056e-10	14.4383	1.99985	21.2669	2.32606	-3.13153	3.50344e-15	tctC tricarboxylic acid transport protein 5195440:5196402 reverse	C - Energy production and conversion
>Hsero_4335	thdF	1.71697	0.00294392	15.6833	34.6047	23.2778	38	0.771567	0.000268135	thdF tRNA modification (thiophene/furan oxidation) GTPase protein 4960704:4962143 reverse	R - General function prediction only
>Hsero_0427	thiC	1.66028	0.0136173	12.2457	26.1445	18.4326	29.2163	0.741421	0.000337735	thiC thiamine biosynthesis protein 462763:464676 forward	H - Coenzyme transport and metabolism
>Hsero_0430	thiE	2.01549	0.0025714	12.6619	32.8092	18.5782	38.5466	1.0336	0.00108101	thiE thiamine monophosphate synthase protein 466601:467233 forward	H - Coenzyme transport and metabolism
>Hsero_3362	thiL	1.82835	0.00157597	14.4083	33.8577	21.2836	36.6874	0.879902	0.00032584	thiL thiamine-monophosphate kinase protein 3854111:3855076 forward	H - Coenzyme transport and metabolism
>Hsero_4533	thiP	-2.96196	0.0227755	5.74737	2.39324	8.43267	2.64901	-1.56189	1.78924e-05	thiP ABC-type Fe3+ transport system, permease component protein 5192208:5194019 reverse	P - Inorganic ion transport and metabolism
>Hsero_2094	thrA	2.00911	0.0025603	8.45234	21.9037	12.3265	24.4088	1.01694	4.16693e-05	thrA homoserine dehydrogenase protein 2353533:2354843 forward	E - Amino acid transport and metabolism
>Hsero_2096	thrC	2.64438	1.50704e-07	13.3097	45.1441	19.603	49.4456	1.44217	1.62246e-10	thrC threonine synthase protein 2355671:2357131 forward	E - Amino acid transport and metabolism
>Hsero_3444	thyA	1.98262	0.00213222	8.80147	22.4956	13.251	25.0206	1.00503	0.000283053	thyA thymidylate synthetase protein 3949214:3950185 forward	F - Nucleotide transport and metabolism
>Hsero_2583	tig	1.59482	0.0113088	41.026	82.5726	60.1481	90.3704	0.687093	0.00115638	tig peptidyl-prolyl cis/trans isomerase (trigger factor) protein 2945807:2947156 reverse	O - Posttranslational modification, protein turnover, chaperones
>Hsero_1415	tktA_2	1.59175	0.00335179	30.244	61.4929	44.7118	69.1328	0.679743	0.000538226	tktA transketolase protein 1621064:1623058 forward	G - Carbohydrate transport and metabolism
>Hsero_0303	tktA1	2.10342	2.97315e-05	36.5485	98.7865	53.9194	109.792	1.07638	5.11618e-08	tktA1 transketolase N-terminal subunit protein 325445:326263 forward	G - Carbohydrate transport and metabolism
>Hsero_2910	tnpA	-1.55755	0.0123844	67.6285	55.9211	99.5652	63.2609	-0.642156	0.00111057	tnpA IS1404 transposase protein 3305230:3306333 reverse	L - DNA Replication, recombination and repair
>Hsero_3267	tolC_4	-4.13206	0.00437428	5.6128	1.63423	8.26873	1.86047	-2.11486	9.11906e-08	tolC outer membrane multidrug resistance lipoprotein 3740253:3741800 forward	M;U - Cell wall
>Hsero_0400	tonB_1	1.61653	0.00873501	17.2958	35.9141	25.8874	39.2208	0.688379	0.00284456	tonB periplasmic protein TonB, links inner and outer membranes, protein 435227:436150 forward	M - Cell wall
>Hsero_0691	tonB_2	-1.86532	0.0491378	8.8639	6.0242	13.2761	6.52361	-0.938828	0.0125542	tonB TonB protein 754092:754790 reverse	M - Cell wall
>Hsero_4677	topB	1.75459	0.00145206	137.98	313.056	205.062	342.367	0.805953	5.59376e-05	topB DNA topoisomerase III protein 5366099:5368777 reverse	L - DNA Replication, recombination and repair
>Hsero_2722	tpd	-2.94225	6.71129e-06	20.2342	8.68022	31.2088	9.67033	-1.55754	1.39729e-05	tpd high-affinity Fe2+ transport periplasmic protein 3101159:3101704 reverse	P - Inorganic ion transport and metabolism
>Hsero_0479	trnA_1	-2.32615	0.0222136	59.3904	38.2119	90.5263	43.1579	-1.2314	0.163723	trnA tRNA-Ala 521380:521455 forward	trnA
>Hsero_2578	trnA_2	-1.73401	0.0328098	203988	169449	307339	183997	-0.799191	0.146312	trnA tRNA-Asp 2940107:2940183 reverse	trnA
>Hsero_4191	trnF	-5.44243	1.67172e-05	287484	80759.1	447872	88055.8	-2.44706	0.00766585	trnF tRNA-Phe 4797552:4797627 forward	trnF
>Hsero_1215	trnK_1	-2.24736	0.011583	116680	79623.6	177056	85848.4	-1.17542	0.107677	trnK tRNA-Lys 1374570:1374645 reverse	trnK
>Hsero_1766	trnL_2	-3.39735	0.00531101	2885.08	1375.21	4519.53	1459.76	-1.77017	0.0760405	trnL tRNA-Leu 1997882:1997966 forward	trnL
>Hsero_1861	trnL_3	-2.80028	0.000294486	99.9113	51.7698	153.412	56.4706	-1.50176	0.000723913	trnL tRNA-Leu 2111374:2111458 reverse	trnL
>Hsero_1970	trnL_4	-3.03857	0.000440997	4873.9	2437.41	7363.68	2630.8	-1.61065	0.0209603	trnL tRNA-Leu 2228451:2228537 reverse	trnL
>Hsero_2936	trnL_6	-2.53393	0.00181432	209.993	123.152	322.824	133.647	-1.35402	0.0399827	trnL tRNA-Leu 3334822:3334906 forward	trnL
>Hsero_0871	trnM_2	2.11773	0.0310922	91.2777	298.564	141.772	326.076	1.06981	0.182146	trnM tRNA-Met 967748:967826 forward	trnM
>Hsero_3220	trnM_3	-3.02921	0.000492619	412206	205623	631818	221686	-1.60411	0.0307382	trnM tRNA-Met 3683038:3683114 reverse	trnM
>Hsero_0362	trnP_1	-2.20383	0.0287434	22570	15892.2	35300.8	17017.1	-1.14481	0.193632	trnP tRNA-Pro 396690:396766 reverse	trnP
>Hsero_3919	trnQ_2	-2.2549	0.00338724	9938.12	6529.48	14990.1	7159.48	-1.17901	0.0496662	trnQ tRNA-Gln 4483909:4483985 forward	trnQ
>Hsero_2902	trnR_2	-3.013	0.000664977	1011.71	510.772	1533.51	552.727	-1.59898	0.0266534	trnR tRNA-Arg 3299458:3299534 forward	trnR
>Hsero_4386	trnR_4	-1.93433	0.0157472	12206	9399.41	18511.6	10350.5	-0.95822	0.113185	trnR tRNA-Arg 5019752:5019827 reverse	trnR
>Hsero_1912	trnS_2	-2.01155	0.0108863	459932	334309	694457	365245	-1.01331	0.0915289	trnS tRNA-Ser 2171862:2171951 forward	trnS
>Hsero_2140	trnS_3	-2.65543	4.48989e-05	171114	90284.8	255601	100676	-1.41308	0.00229461	trnS tRNA-Ser 2406156:2406249 reverse	trnS
>Hsero_2804	trnS_4	-4.47832	2.74426e-10	33812.8	10279.1	50600.9	11512.9	-2.16597	1.41882e-14	trnS tRNA-Ser 3201588:3201677 forward	trnS
>Hsero_4044	trnT_3	-2.55538	0.0208729	6668.77	4238.45	10355.8	4562.11	-1.36059	0.158664	trnT tRNA-Thr 4642198:4642273 reverse	trnT
>Hsero_2579	trnV_3	-2.52175	0.000346865	30541.9	17502.4	46941.1	19672.6	-1.33788	0.0174518	trnV tRNA-Val 2940209:2940284 reverse	trnV
>Hsero_0094	trnY	-2.21396	0.0516944	4286.11	3090.07	6809.3	3358.14	-1.15239	0.236158	trnY tRNA-Tyr 109986:110071 forward	trnY
>Hsero_3292	trpB	-2.23087	1.24091e-06	61.04	35.3188	92.4444	39.1746	-1.18011	2.04882e-08	trpB tryptophan synthase (beta chain) protein 3770564:3771823 reverse	E - Amino acid transport and metabolism
>Hsero_3894	trpG	-2.07311	0.0076351	12.0161	7.35377	17.5	8.61111	-0.988295	0.0177665	trpG anthranilate synthase component II (glutamine amido-transferase) protein 4455532:4456107 forward	E - Amino acid transport and metabolism
>Hsero_3277	trpS_2	1.74195	0.0030556	15.1075	33.828	22.4	38.2667	0.810866	0.00022334	trpS tryptophanyl-tRNA synthetase protein 3754843:3756042 reverse	J - Translation, ribosomal structure and biogenesis
>Hsero_3602	truB	-2.04093	0.000344154	22.4804	14.04	33.3742	15.7873	-1.00048	6.40992e-05	truB tRNA pseudouridine synthase B protein 4129881:4130858 reverse	J - Translation, ribosomal structure and biogenesis
>Hsero_0860	trxA	-1.50585	0.0275544	68.6291	57.5762	101.529	62.3853	-0.601022	0.0147974	trxA thioredoxin 1 (redox factor) protein 950415:950741 reverse	O;C - Posttranslational modification, protein turnover, chaperones;Energy production and conversion
>Hsero_1624	trxB_1	1.53053	0.0133846	18.9337	36.9043	27.784	40.2235	0.665819	0.00952615	trxB thioredoxin reductase oxidoreductase protein 1848043:1849116 reverse	O - Posttranslational modification, protein turnover, chaperones
>Hsero_2253	tsaC	-5.01053	2.25923e-15	51.3333	12.7961	76.1001	14.6509	-2.30457	3.24626e-16	tsaC toluenesulfonate Zinc-independent alcohol dehydrogenase protein 2541578:2542336 reverse	I;Q;R - Lipid transport and metabolism;Secondary metabolites biosynthesis, transport and catabolism;General function prediction only
>Hsero_2179	tsf	1.73846	0.00651015	84.8424	182.562	121.712	201.892	0.806935	0.00210258	tsf elongation factor TS (EF-TS) protein 2454500:2455387 forward	J - Translation, ribosomal structure and biogenesis
>Hsero_0720	tsr_1	2.5347	1.18251e-07	15.6065	50.7291	23.017	57.0316	1.37316	5.0115e-11	tsr methyl-accepting chemotaxis transducer transmembrane protein I 785665:787308 reverse	T;N - Signal transduction mechanisms;Cell motility
>Hsero_2299	tsr_2	1.46623	0.0294371	17.2712	32.4788	25.3797	36.5508	0.58716	0.0074294	tsr methyl-accepting chemotaxis transducer transmembrane protein 2599049:2600794 forward	T;N - Signal transduction mechanisms;Cell motility
>Hsero_2619	tsr_3	-2.06625	0.000235655	24.3524	15.0467	37.1134	17.4112	-1.06386	4.06791e-05	tsr methyl-accepting chemotaxis II protein 2989192:2990820 forward	T;N - Signal transduction mechanisms;Cell motility
>Hsero_3488	tsr_5	3.58518	7.76076e-13	36.2556	165.685	53.4823	185.971	1.85024	4.51464e-24	tsr methyl-accepting chemotaxis transducer transmembrane protein 3998725:4000353 forward	T;N - Signal transduction mechanisms;Cell motility
>Hsero_3523	tsr_6	1.49206	0.0195536	57.259	109.34	85.5985	123.364	0.576022	0.0011815	tsr methyl-accepting chemotaxis protein I, serine sensor receptor transmembrane protein 4031425:4032999 reverse	T;N - Signal transduction mechanisms;Cell motility
>Hsero_4780	tsr_9	1.75625	0.0524209	6.42457	14.5664	9.31996	16.6332	0.830115	0.00288623	tsr methyl-accepting chemotaxis protein I, serine sensor receptor protein 5480599:5482263 forward	T;N - Signal transduction mechanisms;Cell motility
>Hsero_1469	ttuC	-4.40392	2.04586e-17	217.368	62.2304	322.444	68	-2.14667	8.93282e-31	ttuC tartrate dehydrogenase protein 1690575:1691654 reverse	G - Carbohydrate transport and metabolism
>Hsero_0097	tufB_1	1.8796	0.000920136	79.9431	189.069	115.735	208.094	0.918305	0.000133576	tufB EF-Tu elongation factor protein 110426:111616 forward	J - Translation, ribosomal structure and biogenesis
>Hsero_3601	typA	1.87155	0.000100866	31.9376	76.3559	47.3461	84.7558	0.907703	1.46816e-06	typA GTP-binding elongation factor protein 4127884:4129767 reverse	T - Signal transduction mechanisms
>Hsero_0407	tyrS	1.95312	0.000180965	16.1598	40.6263	24.1997	44.8164	0.948088	4.68347e-06	tyrS tyrosyl-tRNA synthetase protein 442429:443790 forward	J - Translation, ribosomal structure and biogenesis
>Hsero_3900	ubiB	1.55682	0.0189291	14.0224	28.0419	20.5714	31.3397	0.677965	0.00270414	ubiB ubiquinone biosynthesis transmembrane protein 4461550:4463124 reverse	H - Coenzyme transport and metabolism
>Hsero_3852	ubiF	1.61771	0.0055913	85.4608	172.826	126.188	188.325	0.698788	0.000978297	ubiF 2-polyprenyl-3-methyl-6-methoxy-1,4-benzoquinol hydroxylase (ubiquinone biosynthesis) protein 4409860:4410486 reverse	H - Coenzyme transport and metabolism
>Hsero_0701	ubiH	-1.72736	0.0524209	11.5275	8.49178	17.4064	9.74761	-0.76646	0.00848366	ubiH 2-octaprenyl-6-methoxyphenol hydroxylase oxidoreductase protein 761937:763085 reverse	C;H - Energy production and conversion;Coenzyme transport and metabolism
>Hsero_3976	ubiX	-1.69052	0.00200345	84.8691	64.1214	125.373	71.9071	-0.75687	0.000126598	ubiX 3-octaprenyl-4-hydroxybenzoate carboxy-lyase protein 4560598:4561200 forward	H - Coenzyme transport and metabolism
>Hsero_3685	ugdH	1.55201	0.00926179	22.805	45.4837	33.8551	51.6522	0.636284	0.00190676	ugdH UDP-glucose 6-dehydrogenase protein 4218902:4220281 reverse	M - Cell wall
>Hsero_3795	ugpB_2	-2.11922	0.00101131	18.841	11.3148	28.2496	11.933	-1.0617	0.00016071	ugpB ABC-type glycerol-3-phosphate transport system, periplasmic component protein 4350051:4351364 reverse	G - Carbohydrate transport and metabolism
>Hsero_3470	umuD	-2.2106	0.00224291	14.2783	8.20022	20.4695	9.01408	-1.15003	0.00484256	umuD SOS mutagenesis protein 3983359:3983784 reverse	K;T - Transcription;Signal transduction mechanisms
>Hsero_2182	uppS	-1.63046	0.00636075	31.0785	24.279	46.5876	27.8261	-0.677698	0.00647498	uppS undecaprenyl pyrophosphate synthetase protein 2457269:2458027 forward	I - Lipid transport and metabolism
>Hsero_4725	ureJ	2.86877	0.0024997	3.32175	12.4757	4.8366	14.3791	1.55808	0.000467961	ureJ urease accessory UreJ transmembrane protein 5419430:5420041 forward	O - Posttranslational modification, protein turnover, chaperones
>Hsero_3887	uspA_3	1.71373	0.00230956	186.089	413.18	283.288	450.776	0.769314	0.000237957	uspA universal stress protein 4449786:4450223 forward	T - Signal transduction mechanisms
>Hsero_2215	uup_2	1.70896	0.00330216	16.3384	35.6672	23.7649	38.9744	0.832735	0.00129716	uup ABC-type transport system, ATPase component protein 2493205:2494803 forward	R - General function prediction only
>Hsero_1942	uvrC_1	2.19205	0.00108922	7.30873	20.6963	10.761	23.537	1.16219	1.73329e-06	uvrC excinuclease ABC subunit C (SOS response DNA repair protein) protein 2198327:2200192 forward	L - DNA Replication, recombination and repair
>Hsero_0434	uvrD_1	1.66045	0.00907712	13.5581	28.9405	20.3509	31.6842	0.731198	0.000271276	uvrD ATP-dependent DNA helicase protein 470240:472519 forward	L - DNA Replication, recombination and repair
>Hsero_0426	valS	1.74479	0.000987646	20.455	45.9098	29.9314	50.8368	0.794006	3.57708e-05	valS valyl-tRNA synthetase protein 459335:462250 reverse	J - Translation, ribosomal structure and biogenesis
>Hsero_3992	vanA	3.59956	0.000765223	2.24783	10.7339	3.2	12.1905	1.91275	1.00264e-06	vanA vanillate O-demethylase oxygenase subunit oxidoreductase protein 4579217:4580266 reverse	C - Energy production and conversion
>Hsero_1230	vsrB	1.84874	0.0052341	9.7716	23.2695	14.5455	25.9174	0.8913	2.96904e-05	vsrB composite two-component regulatory (sensor kinase and response regulator hybrid) transcription regulator protein 1390210:1392024 reverse	T - Signal transduction mechanisms
>Hsero_4422	wcaA	1.79718	0.00156054	19.7998	45.7664	28.1143	50.1333	0.855411	0.00174922	wcaA glycosyltransferase protein 5052009:5053058 reverse	M - Cell wall
>Hsero_3325	wcaG_2	2.06705	0.010021	5.81509	15.5557	8.70748	17.415	1.01951	0.00135326	wcaG nucleoside-diphosphate-sugar epimerase protein 3813645:3814526 reverse	G - Carbohydrate transport and metabolism
>Hsero_4414	wcaG_3	2.17251	0.00209255	7.16802	20.1193	10.9091	22.7879	1.13166	6.15938e-05	wcaG GDP-4-keto-6-deoxy-D-mannose-3, 5-epimerase-4-reductase protein 5044314:5045303 forward	G - Carbohydrate transport and metabolism
>Hsero_4220	wecB_2	-2.56238	1.25216e-08	50.5308	25.1883	76.4633	27.6569	-1.37949	5.90008e-10	wecB UDP-N-acetylglucosamine 2-epimerase protein 4826977:4828107 forward	M - Cell wall
>Hsero_4193	wecC_2	-2.38234	2.11132e-06	71.8405	38.0462	108.047	42.7294	-1.24799	2.2907e-10	wecC NDP-N-acetyl-D-mannosaminuronate dehydrogenase protein 4798122:4799396 forward	M - Cell wall
>Hsero_4197	wecE	-1.63512	0.00295296	128.595	99.8097	192.698	111.244	-0.711131	6.57528e-05	wecE lipopolysaccharide biosynthesis protein 4802110:4803210 forward	M - Cell wall
>Hsero_3263	xdhB	1.64985	0.0360775	9.99107	21.2184	14.8186	23.5612	0.685606	0.00139842	xdhB xanthine dehydrogenase (subunit B) protein 3734415:3736784 forward	F - Nucleotide transport and metabolism
>Hsero_3264	xdhC_2	1.59615	0.0263739	12.7501	26.2031	18.6593	29.4582	0.666647	0.0110907	xdhC xanthine/CO dehydrogenase maturation factor (XdhC/CoxF family) protein 3736806:3737894 forward	O - Posttranslational modification, protein turnover, chaperones
>Hsero_1166	xseA	2.09311	0.0146548	5.22661	14.1729	7.83599	15.7935	1.06914	9.34758e-05	xseA exodeoxyribonuclease VII, large subunit protein 1331609:1332925 reverse	L - DNA Replication, recombination and repair
>Hsero_1236	yajC	1.60744	0.006955	57.6989	116.553	86.006	126.607	0.681947	0.003285	yajC preprotein translocase transmembrane protein 1399119:1399451 forward	U - Intracellular trafficking, secretion, and vesicular transport
>Hsero_4331	ycfQ	4.04468	1.26077e-11	12.4808	65.7204	18.1991	70.7741	2.01068	6.60734e-13	ycfQ TetR family transcription regulator protein 4956437:4957069 reverse	K - Transcription
>Hsero_4342	ycgB	1.49547	0.0135785	31.0585	59.6401	47.0065	66.7712	0.565543	0.00578231	ycgB sporulation protein 4969367:4970896 forward	S - Function unknown
>Hsero_3926	ygjT	-13.2046	2.52343e-32	48.1388	4.55551	72.127	5.16402	-3.76795	2.06455e-41	ygjT transport protein 4496995:4497939 reverse	P - Inorganic ion transport and metabolism
>Hsero_0164	yibP	-3.43412	2.74275e-11	128.688	47.4094	187.629	53.2201	-1.78029	4.30258e-18	yibP membrane-bound metallopeptidase protein 170458:171870 forward	D - Cell cycle control, cell division, chromosome partitioning
>Hsero_3591	yjaB	-1.40663	0.0300636	48.0727	43.851	72.8889	49.2444	-0.50283	0.037965	yjaB conserved hypothetical protein 4118594:4119043 forward	S - Function unknown
>Hsero_3784	yncB	2.13745	0.0228505	4.06441	11.2935	6.04651	12.4806	1.07201	0.00122007	yncB NADP-dependent oxidoreductase protein 4338560:4339591 reverse	R - General function prediction only

## Sheet: Table S1B
Table S1B. Differential Expressed Genes (DEG) obtained by comparison of the RNA-seq libraries from H. seropedicae SmR1 grown in NFb50 vsNFb5 (fold change ≥ 2; log2fold change ≥ 1 ; p-value =0.05)
Locus Tag	Feature ID	Fold change (EDGE)	p-value (EDGE)	log2FoldChange (DESeq)	p-value (DESeq)	Function description	Cluster of Orthologs Groups
>Hsero_4691	accC_3	2.28619	0.0430057	1.20831	6.44941e-05	accC acetyl/propionyl-CoA carboxylase, alpha subunit protein 5380966:5382981 forward	C - Energy production and conversion
>Hsero_2682	accD_1	-2.40172	0.0242713	-1.25486	0.00276318	accD acetyl-CoA carboxylase beta subunit protein 3060288:3061184 reverse	C - Energy production and conversion
>Hsero_2114	aceA	-7.60788	2.20937e-27	-2.93792	6.34363e-56	aceA isocitrate lyase protein 2379229:2380533 forward	C - Energy production and conversion
>Hsero_3978	aceE1	6.69236	9.2848e-12	2.77531	1.98918e-24	aceE1 pyruvate dehydrogenase E1 component protein 4562213:4564894 reverse	C - Energy production and conversion
>Hsero_0264	ackA	3.06178	1.24095e-07	1.60699	8.32616e-10	ackA acetate kinase protein 277063:278256 forward	I;Q - Lipid transport and metabolism;Secondary metabolites biosynthesis, transport and catabolism
>Hsero_4209	acpP_2	-3.30928	1.94919e-07	-1.74603	1.26328e-08	acpP acyl carrier protein 4813636:4813863 forward	P - Inorganic ion transport and metabolism
>Hsero_0485	acrR_1	-3.1014	1.67882e-10	-1.64061	1.23016e-15	acrR transcription regulator protein 531912:532547 forward	P - Inorganic ion transport and metabolism
>Hsero_0964	adhA	3.6889	1.76002e-14	1.87915	3.34815e-25	adhA alcohol dehydrogenase protein 1057440:1058465 reverse	J;E - Translation, ribosomal structure and biogenesis;Amino acid transport and metabolism
>Hsero_1171	adk	-2.09777	2.21657e-05	-1.0714	1.6553e-07	adk adenylate kinase (ATP-AMP transphosphorylase) protein 1336652:1337308 forward	E - Amino acid transport and metabolism
>Hsero_4534	afuA	-4.82936	0.00150169	-2.43239	8.65029e-07	afuA ABC-type Fe3+ transport system, periplasmic protein 5194254:5195360 reverse	E - Amino acid transport and metabolism
>Hsero_1871	alkA	-2.13871	1.14901e-05	-1.09147	7.82986e-08	alkA 3-methyl-adenine DNA glycosylase II protein 2122501:2123160 forward	E - Amino acid transport and metabolism
>Hsero_0085	amtB	2.24536	9.0317e-06	1.1557	1.03893e-07	amtB ammonium transporter transmembrane protein 99406:100938 forward	M - Cell wall
>Hsero_0579	amtH	4.60084	2.56886e-05	2.23348	1.39241e-11	amtH ammonium transporter transmembrane protein 636495:637700 reverse	E - Amino acid transport and metabolism
>Hsero_3932	ansB_2	2.5546	3.18211e-08	1.35475	9.1585e-13	ansB L-asparaginase/archaeal Glu-tRNAGln amidotransferase subunit D protein 4504293:4505120 forward	E - Amino acid transport and metabolism
>Hsero_3212	argE	2.12572	0.000101253	1.1056	3.81372e-06	argE acetylornithine deacetylase protein 3675217:3676419 reverse	C - Energy production and conversion
>Hsero_2929	argH	2.0732	0.000104849	1.05322	1.06776e-06	argH argininosuccinate lyase protein 3328317:3329711 forward	C - Energy production and conversion
>Hsero_4200	asnB_2	-3.58552	3.17439e-12	-1.84545	9.09478e-20	asnB asparagine synthase (glutamine-hydrolyzing) protein 4805479:4807350 forward	C - Energy production and conversion
>Hsero_4212	asnB_3	-2.82436	1.43672e-09	-1.50094	4.94401e-19	asnB asparagine synthase (glutamine-hydrolyzing) protein 4816844:4818727 forward	I - Lipid transport and metabolism
>Hsero_4215	asnB_4	-2.8888	1.33514e-09	-1.53451	3.12112e-18	asnB asparagine synthase (glutamine-hydrolyzing) protein 4820788:4822671 forward	T - Signal transduction mechanisms
>Hsero_0199	aspS	2.07056	0.000963696	1.08689	6.78619e-06	aspS aspartyl-tRNA synthetase protein 211267:213066 forward	T;N - Signal transduction mechanisms;Cell motility
>Hsero_4366	atpF	2.46927	1.30249e-05	1.30695	4.86515e-07	atpF F0F1-type ATP synthase, subunit b protein 4998132:4998602 reverse	T - Signal transduction mechanisms
>Hsero_0668	azlC	-4.97859	9.1221e-17	-2.33789	2.46851e-24	azlC branched-chain amino acid permease (azaleucin resistance) protein 731951:732736 forward	T;N - Signal transduction mechanisms;Cell motility
>Hsero_3805	btuE	2.2962	0.00656461	1.19979	0.00347177	btuE glutathione peroxidase protein 4358014:4358499 forward	T;N - Signal transduction mechanisms;Cell motility
>Hsero_1387	cccA	2.07733	2.84541e-05	1.04373	7.25061e-09	cccA cytochrome c protein 1585859:1587154 reverse	P - Inorganic ion transport and metabolism
>Hsero_2183	cdsA_2	2.06414	4.47601e-05	1.0552	5.7557e-06	cdsA phosphatidate cytidylyltransferase transmembrane protein 2458027:2458854 forward	O - Posttranslational modification, protein turnover, chaperones
>Hsero_3096	cheA_5	2.24009	1.68775e-06	1.16158	1.65093e-11	cheA chemotaxis CheA protein 3550034:3551950 forward	R - General function prediction only
>Hsero_2022	cheB_3	2.32813	1.1556e-06	1.22304	3.24999e-11	cheB chemotaxis-specific methylesterase protein 2286267:2287346 forward	P - Inorganic ion transport and metabolism
>Hsero_2726	cheD_4	2.1462	0.00313886	1.14231	1.20458e-05	cheD methyl-accepting chemotaxis transmembrane I protein 3105827:3107566 forward	K;T - Transcription;Signal transduction mechanisms
>Hsero_4227	cheD_7	3.10512	1.31062e-07	1.65235	1.26552e-09	cheD chemoreceptor glutamine deamidase protein 4834675:4835286 forward	C - Energy production and conversion
>Hsero_3755	cheD3	2.02539	0.000471802	1.00402	3.93386e-06	cheD3 methyl-accepting chemotaxis I protein 4302175:4303725 reverse	O - Posttranslational modification, protein turnover, chaperones
>Hsero_1235	chrA_1	2.50479	0.00547506	1.33742	1.24176e-05	chrA chromate efflux protein 1397638:1399086 reverse	C - Energy production and conversion
>Hsero_3453	chrA_3	-2.03186	0.000469748	-1.02724	4.08509e-05	chrA chromate transport protein 3962409:3963074 reverse	C - Energy production and conversion
>Hsero_2655	cobL	-3.16286	5.3797e-12	-1.66533	8.67906e-13	cobL precorrin-6y methylase methyltransferase protein 3030265:3030990 reverse	E - Amino acid transport and metabolism
>Hsero_4164	comFC	-1.99501	1.00131e-05	-0.990021	2.08555e-06	comFC amidophosphoribosyltransferase protein 4764130:4765029 forward	E - Amino acid transport and metabolism
>Hsero_2120	comJ	-3.19043	6.76983e-09	-1.61964	4.82908e-09	comJ external-DNA catabolic protein 2385340:2386227 forward	E - Amino acid transport and metabolism
>Hsero_1608	copA_2	-6.26819	6.81598e-26	-2.67704	6.29578e-46	copA heavy metal translocating P-type ATPase protein 1834223:1836457 reverse	C - Energy production and conversion
>Hsero_1602	copB	2.81271	0.0114398	1.45706	2.56636e-05	copB copper tolerance protein 1827912:1829297 reverse	G - Carbohydrate transport and metabolism
>Hsero_1609	copZ	-5.28882	4.62772e-14	-2.38442	3.54537e-14	copZ heavy metal transport/detoxification protein 1836633:1836833 forward	G - Carbohydrate transport and metabolism
>Hsero_1231	corR	2.78904	3.70993e-06	1.4734	1.24727e-06	corR response regulator protein 1392029:1392643 reverse	G - Carbohydrate transport and metabolism
>Hsero_4161	coxB_3	-3.05932	5.96131e-11	-1.6181	1.40297e-18	coxB cytochrome c oxidase polypeptide II precursor (cytochrome aa3 subunit 2) transmembrane protein 4760998:4762158 reverse	S - Function unknown
>Hsero_2584	creA	-2.07065	0.0338032	-1.02912	0.0402142	creA catabolite repression CreA protein 2947449:2947946 reverse	O - Posttranslational modification, protein turnover, chaperones
>Hsero_2590	crtB1	-3.95379	5.66574e-10	-2.0245	3.6694e-11	crtB1 phytoene synthase protein 2956270:2957079 forward	F - Nucleotide transport and metabolism
>Hsero_1397	cspD_1	2.72586	7.71286e-09	1.43886	6.42089e-12	cspD cold-shock DNA-binding domain protein 1599607:1599813 reverse	J - Translation, ribosomal structure and biogenesis
>Hsero_4152	ctaB	-2.49157	4.46313e-08	-1.32069	1.00003e-08	ctaB protoheme IX farnesyltransferase (heme O synthase) transmembrane protein 4753548:4754441 reverse	U - Intracellular trafficking, secretion, and vesicular transport
>Hsero_3287	cvpA	-2.30793	2.10846e-06	-1.21725	1.30151e-08	cvpA colicin V production transmembrane protein 3765352:3765852 reverse	U - Intracellular trafficking, secretion, and vesicular transport
>Hsero_3057	cydA	3.22444	2.79706e-10	1.67294	3.32017e-17	cydA cytochrome bd-type quinol oxidase, subunit 1, protein 3513112:3514737 forward	I - Lipid transport and metabolism
>Hsero_3097	cysB_2	-3.09467	2.77997e-11	-1.63098	1.30171e-13	cysB cys regulon transcription regulator protein 3552037:3552978 reverse	I - Lipid transport and metabolism
>Hsero_1684	dadA_6	3.54908	2.69134e-11	1.81973	5.74465e-19	dadA glycine/D-amino acid oxidase (deaminating) protein 1907188:1908489 reverse	P - Inorganic ion transport and metabolism
>Hsero_2240	dadA_7	2.7676	1.44455e-09	1.45643	1.88267e-15	dadA D-amino acid dehydrogenase, small subunit, protein 2524608:2525879 reverse	U - Intracellular trafficking, secretion, and vesicular transport
>Hsero_4377	dadA_8	2.45503	0.029636	1.26715	0.000517024	dadA glycine/D-amino acid oxidases (deaminating) protein 5008646:5009785 forward	U - Intracellular trafficking, secretion, and vesicular transport
>Hsero_1368	dapA_3	2.00345	0.0215309	1.03913	0.0087267	dapA dihydrodipicolinate synthase/N-acetylneuraminate lyase protein 1564133:1565053 reverse	C - Energy production and conversion
>Hsero_2618	dctA_1	1.9957	0.000474874	0.998479	4.5598e-05	dctA C4-dicarboxylate transport transmembrane protein 2987629:2988954 reverse	N - Cell motility
>Hsero_4541	dctA_2	3.14512	0.016989	1.74301	3.09612e-05	dctA C4-dicarboxylate transport transmembrane protein 5203958:5205295 forward	D - Cell cycle control, cell division, chromosome partitioning
>Hsero_2686	dctP_3	-2.64954	6.81482e-06	-1.44525	3.58846e-06	dctP TRAP-type C4-dicarboxylate transport system, periplasmic component protein 3065120:3065986 reverse	N - Cell motility
>Hsero_2685	dctQ_2	-6.5256	3.28266e-13	-2.78278	1.03943e-13	dctQ TRAP-type C4-dicarboxylate transport system, small permease component protein 3064545:3065123 reverse	N - Cell motility
>Hsero_1843	ddpA_2	2.17566	0.0155374	1.10065	0.00011674	ddpA ABC-type dipeptide transport system, periplasmic protein 2093168:2094739 forward	N;U;O - Cell motility;Intracellular trafficking, secretion, and vesicular transport;Posttranslational modification, protein turnover, chaperones
>Hsero_0837	dedA_1	-3.68495	7.09386e-11	-1.89589	1.20355e-14	dedA DedA DSG-1 transmembrane protein 924300:924962 forward	N;U - Cell motility;Intracellular trafficking, secretion, and vesicular transport
>Hsero_3829	dld1	2.35418	9.69905e-06	1.18944	1.27006e-07	dld1 D-lactate dehydrogenase (cytochrome) protein 4385787:4387202 reverse	N - Cell motility
>Hsero_1846	dmpA	2.18164	0.0430057	1.17667	0.00711611	dmpA L-aminopeptidase/D-esterase protein 2096750:2097775 forward	N - Cell motility
>Hsero_3761	doc	-2.99076	1.64591e-09	-1.56999	2.34499e-11	doc prophage maintenance system killer (death-on-curing) protein 4308289:4308672 forward	N - Cell motility
>Hsero_1401	dut	2.15583	3.50407e-05	1.0874	0.000146228	dut deoxyuridine 5'-triphosphate nucleotidohydrolase protein 1604045:1604494 reverse	T - Signal transduction mechanisms
>Hsero_3063	efp	2.01553	5.3697e-05	1.0212	1.26595e-06	efp translation elongation factor P (EF-P)/translation initiation factor 5A (eIF-5A) protein 3519361:3519936 forward	H - Coenzyme transport and metabolism
>Hsero_0711	eriC_1	3.10371	0.0227755	1.68467	1.98851e-05	eriC chloride-channel protein 773378:774703 forward	J - Translation, ribosomal structure and biogenesis
>Hsero_0293	exbD_1	-4.72142	0.000863343	-2.26814	0.00204066	exbD biopolymer transport ExbD/TolR protein 313912:314319 reverse	C - Energy production and conversion
>Hsero_0584	fabG_10	-11.7197	0.00782897	-4.20721	0.000393106	fabG 3-oxoacyl-(acyl-carrier protein) reductase protein 643002:643736 reverse	M;G - Cell wall
>Hsero_1263	fabG_11	-4.99816	0.0215307	-2.68335	0.0013875	fabG 3-oxoacyl-(acyl-carrier protein) reductase protein 1435202:1435954 reverse	M - Cell wall
>Hsero_4399	fabG_8	-2.29099	0.000791447	-1.22412	0.000102035	fabG short-chain alcohol dehydrogenase protein 5032202:5032969 forward	C - Energy production and conversion
>Hsero_4208	fabH_2	-3.16208	4.90055e-11	-1.66185	1.06261e-17	fabH 3-oxoacyl-(acyl-carrier-protein) synthase III protein 4812705:4813649 forward	J - Translation, ribosomal structure and biogenesis
>Hsero_3424	fabI_2	2.15724	0.0177519	1.04684	0.00549629	fabI enoyl-[acyl-carrier-protein] reductase (NADH) protein 3927509:3928291 forward	C - Energy production and conversion
>Hsero_0255	fadB	2.35766	4.98666e-07	1.20609	4.78869e-09	fadB 3-hydroxyacyl-CoA dehydrogenase oxidoreductase protein 263975:266392 forward	C - Energy production and conversion
>Hsero_0986	fbpC	2.11894	0.0146548	1.02737	0.00012698	fbpC TonB-dependent siderophore receptor protein 1085404:1087575 reverse	C - Energy production and conversion
>Hsero_0840	fdx_1	-2.00623	0.043888	-1.05196	0.00136399	fdx ferredoxin [4Fe-4S]-type protein 927047:928090 forward	K;G - Transcription;Carbohydrate transport and metabolism
>Hsero_1905	fdx_3	2.07618	0.0535989	1.05001	0.0678441	fdx ferredoxin protein 2163912:2164250 reverse	E - Amino acid transport and metabolism
>Hsero_3138	fdx_6	3.25538	1.55715e-06	1.75007	2.83972e-05	fdx ferredoxin [2Fe-2S]-type protein 3595047:3595385 reverse	C - Energy production and conversion
>Hsero_4306	fdx_7	2.19991	0.000619074	1.16633	0.00451869	fdx ferredoxin [2Fe-2S]-type protein 4924832:4925152 forward	J - Translation, ribosomal structure and biogenesis
>Hsero_4800	fdx_8	-3.43007	6.04838e-14	-1.81174	2.52183e-10	fdx ferredoxin [2Fe-2S]-type protein 5506992:5507294 forward	J - Translation, ribosomal structure and biogenesis
>Hsero_0051	feoB	-2.43947	0.000750132	-1.31457	7.39878e-08	feoB ferrous iron transport B transmembrane protein 64343:66169 forward	G - Carbohydrate transport and metabolism
>Hsero_1001	fhaC_1	2.07447	0.000762237	1.06729	2.25757e-06	fhaC hemolysin activation/secretion protein 1108052:1109749 forward	O - Posttranslational modification, protein turnover, chaperones
>Hsero_3252	fhaC_2	-2.39942	0.000941791	-1.25643	1.11053e-06	fhaC hemolysin activation/secretion protein 3716538:3718292 reverse	O - Posttranslational modification, protein turnover, chaperones
>Hsero_0414	fis	-2.47094	4.40035e-06	-1.29912	9.55797e-05	fis factor-for-inversion-stimulation transcription regulator protein 448801:449034 forward	F;R - Nucleotide transport and metabolism;General function prediction only
>Hsero_3205	fixI	2.25803	1.46482e-06	1.17466	9.49263e-12	fixI cation transport P-type ATPase protein 3666315:3668834 reverse	S - Function unknown
>Hsero_2032	flgA	2.41157	5.23395e-06	1.26861	2.16795e-08	flgA flagellar basal body P-ring formation protein 2296248:2297012 reverse	E - Amino acid transport and metabolism
>Hsero_2036	flgE_1	2.67022	2.8124e-08	1.41436	2.80231e-15	flgE flagellar basal-body rod FlgE protein 2298808:2300106 forward	E - Amino acid transport and metabolism
>Hsero_2030	flgN	-2.26233	1.72689e-06	-1.1758	5.79494e-09	flgN flagellar biosynthesis/type III secretory pathway chaperone protein 2295283:2295741 reverse	L - DNA Replication, recombination and repair
>Hsero_2026	flhA	2.81399	2.53284e-09	1.47786	1.79752e-15	flhA flagellar biosynthesis FlhA transmembrane protein 2290020:2292137 forward	G - Carbohydrate transport and metabolism
>Hsero_2029	fliA	2.02498	3.97179e-05	1.01202	1.68732e-07	fliA RNA polymerase sigma factor for flagellar operon (sigma-F factor) protein 2294459:2295193 forward	R - General function prediction only
>Hsero_2056	fliI	2.3444	3.84881e-06	1.24348	4.6178e-08	fliI flagellum-specific ATP synthase protein 2319713:2321119 reverse	S - Function unknown
>Hsero_1928	fliK_1	-2.02771	1.66533e-05	-1.00041	2.58641e-05	fliK flagellar hook-length control protein 2185158:2185658 forward	K - Transcription
>Hsero_2049	fliP	2.28578	1.35569e-05	1.16034	8.99325e-06	fliP flagellar biosynthetic protein FliP precursor protein 2314327:2315061 reverse	E - Amino acid transport and metabolism
>Hsero_2048	fliQ	2.76234	0.000157666	1.48543	0.00436106	fliQ flagellar biosynthetic FliQ protein 2314036:2314305 reverse	S - Function unknown
>Hsero_2086	fmt_1	-3.00873	3.90328e-07	-1.59538	1.82693e-09	fmt methionyl-tRNA formyltransferase protein 2346014:2346931 reverse	I - Lipid transport and metabolism
>Hsero_1451	folD	-2.45733	1.06234e-08	-1.29417	7.45258e-10	folD bifunctional enzyme: methylenetetrahydrofolate dehydrogenase/methenyltetrahydrofolate cyclohydrolase protein 1669392:1670237 reverse	O - Posttranslational modification, protein turnover, chaperones
>Hsero_0977	fsr	2.19119	0.0076351	1.16214	3.09966e-05	fsr fosmidomycin resistance protein 1073040:1074281 reverse	S - Function unknown
>Hsero_2769	ftsB	-2.62292	9.83125e-08	-1.39777	7.06152e-10	ftsB cell division, septum formation initiator, FtsB protein 3160790:3161182 reverse	I - Lipid transport and metabolism
>Hsero_1543	fumA	2.09744	4.60449e-05	1.06588	1.35513e-06	fumA fumarate hydratase protein 1777001:1778542 reverse	U - Intracellular trafficking, secretion, and vesicular transport
>Hsero_0608	fur_1	-2.8221	1.6585e-08	-1.51327	5.63096e-11	fur ferric uptake regulator protein 664883:665308 forward	T - Signal transduction mechanisms
>Hsero_4332	fusA_2	3.3471	2.89848e-09	1.72262	1.30676e-16	fusA translation elongation factor (EF-G) protein 4957320:4959425 forward	S - Function unknown
>Hsero_4194	galE_4	-2.6605	4.60835e-08	-1.41653	1.79706e-12	galE UDP-galactose-4-epimerase protein 4799396:4800469 forward	S - Function unknown
>Hsero_4219	galT	-2.96288	1.90931e-11	-1.59063	3.91648e-14	galT galactose-1-phosphate uridylyltransferase protein 4825974:4826984 forward	S - Function unknown
>Hsero_4661	gatC	-2.01066	0.00138495	-1.09131	0.010269	gatC Asp-tRNAAsn/Glu-tRNAGln amidotransferase C subunit protein 5350602:5350904 reverse	K - Transcription
>Hsero_3828	gcvA	2.06877	0.0261509	1.02292	0.00295946	gcvA transcription regulator protein 4384654:4385544 reverse	M - Cell wall
>Hsero_1089	ggt_1	2.3876	2.99102e-07	1.25174	1.27967e-10	ggt gamma-glutamyltranspeptidase protein 1233312:1235069 reverse	Q - Secondary metabolites biosynthesis, transport and catabolism
>Hsero_3827	glcD	-5.42947	3.9468e-21	-2.45709	4.87751e-27	glcD glycolate oxidase (FAD-linked subunit) oxidoreductase protein 4382911:4384398 reverse	S - Function unknown
>Hsero_3826	glcE	-5.39242	4.66927e-15	-2.45655	6.62793e-22	glcE glycolate oxidase iron-sulfur subunit oxidoreductase protein 4381829:4382908 reverse	T;N - Signal transduction mechanisms;Cell motility
>Hsero_4556	glmS_2	-2.94495	0.0267206	-1.60783	0.000654707	glmS glucosamine 6-phosphate synthase protein 5221197:5222207 forward	S - Function unknown
>Hsero_0966	glpD2	4.30061	2.36095e-11	2.14437	2.58523e-19	glpD2 glycerol-3-phosphate dehydrogenase protein 1059643:1061175 forward	R - General function prediction only
>Hsero_0965	glpR	4.46352	3.07649e-10	2.11714	2.10628e-11	glpR glycerol-3-phosphate regulon repressor transcription regulator protein 1058706:1059512 reverse	I - Lipid transport and metabolism
>Hsero_3824	gltP	2.17517	0.00026098	1.12924	8.35158e-07	gltP proton glutamate symport protein 4378902:4380197 reverse	S - Function unknown
>Hsero_3081	gltX_1	2.3598	0.00033112	1.25405	9.65426e-08	gltX glutamyl-tRNA synthetase protein 3534269:3535717 reverse	S - Function unknown
>Hsero_0717	glyQ	2.16644	0.000268898	1.14856	3.26199e-05	glyQ glycyl-tRNA synthetase alpha chain protein 781830:782747 reverse	S - Function unknown
>Hsero_4671	gmhA	-2.25173	7.22615e-07	-1.17523	1.77271e-10	gmhA phosphoheptose isomerase protein 5361504:5362100 forward	K - Transcription
>Hsero_1082	goaG	8.96155	2.58471e-08	3.26659	4.40058e-18	goaG 4-aminobutyrate aminotransferase protein 1196209:1197489 reverse	R - General function prediction only
>Hsero_0410	gpmB_1	-2.31486	2.07008e-06	-1.22048	8.06602e-09	gpmB phosphoglycerate mutase 2 protein 445020:445664 forward	S - Function unknown
>Hsero_2124	greA_2	-2.41846	2.99882e-06	-1.26542	1.10021e-07	greA transcription elongation/transcript cleavage factor protein 2389529:2390086 forward	S - Function unknown
>Hsero_4440	groES	3.14043	0.00117005	1.5414	0.00738977	groES chaperonin GroES protein 5074655:5074972 forward	R - General function prediction only
>Hsero_0997	groES1	-3.32983	3.94431e-05	-1.74602	0.00519216	groES1 co-chaperonin GroES (HSP10) protein 1100085:1100375 reverse	S - Function unknown
>Hsero_1119	gst_2	-2.69495	7.11432e-09	-1.43773	1.09996e-13	gst maleylacetoacetate isomerase (glutathione transferase zeta 1) protein 1274256:1274903 forward	S - Function unknown
>Hsero_4213	gumH	-3.54013	1.88996e-14	-1.83312	5.9925e-18	gumH hypothetical protein 4818724:4819749 forward	S - Function unknown
>Hsero_2159	hemK_1	2.24661	0.0015619	1.12613	0.00035641	hemK adenine-specific methylase/methyltransferase protein 2424525:2425415 reverse	I - Lipid transport and metabolism
>Hsero_2947	hflX	-3.92661	1.92999e-13	-1.98781	1.59684e-20	hflX GTP-binding protein 3353753:3354877 reverse	S - Function unknown
>Hsero_2948	hfq	-8.70449	1.06609e-23	-3.13177	1.1366e-34	hfq RNA chaperone Hfq protein 3354917:3355156 reverse	G - Carbohydrate transport and metabolism
>Hsero_0411	hipB	-6.47803	1.78357e-15	-2.75828	7.00427e-09	hipB transcription regulator protein 445806:446075 forward	G;E;P;R - Carbohydrate transport and metabolism;Amino acid transport and metabolism;Inorganic ion transport and metabolism;General function prediction only
>Hsero_4204	hisF_2	-2.79218	2.46137e-08	-1.47668	7.68254e-12	hisF imidazoleglycerol-phosphate synthase protein 4809723:4810484 forward	R - General function prediction only
>Hsero_4203	hisH_2	-4.02752	7.37304e-14	-2.00707	3.12696e-20	hisH glutamine amidotransferase protein 4809112:4809720 forward	K - Transcription
>Hsero_3520	hisJ_1	4.05091	0.00251722	2.09305	1.02078e-05	hisJ ABC-type amino acid transport/signal transduction system, periplasmic component protein 4027677:4028594 reverse	C - Energy production and conversion
>Hsero_4325	hisJ_2	2.5238	0.000325261	1.32228	1.34143e-05	hisJ ABC-type amino acid transport/signal transduction systems, periplasmic component/domain protein 4949572:4950387 forward	I - Lipid transport and metabolism
>Hsero_1449	holC	-2.67376	5.12186e-08	-1.39572	2.72368e-06	holC DNA polymerase III (chi subunit) protein 1666484:1666903 reverse	R - General function prediction only
>Hsero_0323	hpcH	-2.91891	1.80754e-06	-1.54836	3.46322e-07	hpcH 2,4-dihydroxyhept-2-ene-1,7-dioic acid aldolase protein 354784:355536 reverse	R - General function prediction only
>Hsero_0790	hrcN	-2.70526	0.00912753	-1.4701	7.07199e-06	hrcN type III secretion ATP synthase protein 869767:871149 forward	G;E;R - Carbohydrate transport and metabolism;Amino acid transport and metabolism;General function prediction only
>Hsero_0004	Hsero_0004	-2.75386	5.26061e-10	-1.45354	2.77075e-10	Hsero_0004 cII phage-related protein 6198:7127 forward	T;N - Signal transduction mechanisms;Cell motility
>Hsero_0005	Hsero_0005	-4.55087	2.21939e-10	-2.19669	1.28046e-14	Hsero_0005 conserved hypothetical protein 7184:8122 forward	T;N - Signal transduction mechanisms;Cell motility
>Hsero_0023	Hsero_0023	-2.20688	0.00228074	-1.17449	4.27498e-05	Hsero_0023 conserved hypothetical protein 34891:35952 forward	K - Transcription
>Hsero_0026	Hsero_0026	-2.65619	0.0415397	-1.42911	0.0276445	Hsero_0026 hypothetical protein 38733:39218 forward	T - Signal transduction mechanisms
>Hsero_0030	Hsero_0030	2.21531	0.00187135	1.17453	9.8651e-06	Hsero_0030 methyl-accepting chemotaxis protein I protein 41074:42678 reverse	M - Cell wall
>Hsero_0032	Hsero_0032	-2.67419	1.39385e-08	-1.41538	2.60025e-11	Hsero_0032 hypothetical protein 43582:44049 reverse	S - Function unknown
>Hsero_0039	Hsero_0039	-3.8122	2.10968e-09	-1.98871	4.2402e-15	Hsero_0039 acyl-CoA transferase protein 51384:52886 reverse	S - Function unknown
>Hsero_0047	Hsero_0047	-2.6005	1.63866e-06	-1.33859	1.21454e-06	Hsero_0047 LysR family transcription regulator protein 62188:63078 forward	S - Function unknown
>Hsero_0048	Hsero_0048	-3.77772	1.52946e-08	-2.00277	1.17843e-07	Hsero_0048 hypothetical protein 63221:63688 forward	T;N - Signal transduction mechanisms;Cell motility
>Hsero_0049	Hsero_0049	-2.52417	0.00438261	-1.46039	0.00890976	Hsero_0049 hypothetical protein 63766:64104 forward	S - Function unknown
>Hsero_0053	Hsero_0053	3.20388	1.47692e-05	1.71383	0.000181955	Hsero_0053 hypothetical protein 68024:68380 forward	S - Function unknown
>Hsero_0059	Hsero_0059	-7.32646	0.00184026	-2.92044	0.0785905	Hsero_0059 hypothetical protein 72192:72311 reverse	S - Function unknown
>Hsero_0061	Hsero_0061	2.26211	7.3666e-06	1.17778	1.70881e-09	Hsero_0061 ornithine cyclodeaminase protein 74416:75459 forward	P - Inorganic ion transport and metabolism
>Hsero_0068	Hsero_0068	-4.61528	1.979e-12	-2.21015	7.99536e-17	Hsero_0068 conserved hypothetical protein 80685:80942 reverse	L;R - DNA Replication, recombination and repair;General function prediction only
>Hsero_0080	Hsero_0080	-3.17468	3.73896e-10	-1.67569	6.5723e-10	Hsero_0080 CDP-alcohol phosphatidyltransferase protein 95193:95807 reverse	S - Function unknown
>Hsero_0149	Hsero_0149	-4.06279	0.021346	-1.94587	0.0168865	Hsero_0149 cytoplasmic protein 156281:156742 reverse	S - Function unknown
>Hsero_0192	Hsero_0192	2.53646	2.02239e-05	1.38462	5.78627e-06	Hsero_0192 hypothetical protein 202863:203999 reverse	M - Cell wall
>Hsero_0223	Hsero_0223	-3.16725	2.34807e-10	-1.66241	1.6569e-14	Hsero_0223 conserved hypothetical protein 231806:231997 forward	S - Function unknown
>Hsero_0240	Hsero_0240	-4.27693	0.00259494	-2.21794	3.83742e-05	Hsero_0240 ABC-type amino acid transport/signal transduction systems, periplasmic binding protein 245979:246788 reverse	S - Function unknown
>Hsero_0247	Hsero_0247	-4.09131	6.88462e-13	-2.03678	1.15605e-18	Hsero_0247 phosphatidylserine/phosphatidylglycerophosphate/ cardiolipin synthase protein 252738:253406 reverse	S - Function unknown
>Hsero_0248	Hsero_0248	-2.44622	0.00188184	-1.28591	0.000133757	Hsero_0248 TPR repeat containing, SEL1 subfamily, protein 253437:254993 reverse	E;R - Amino acid transport and metabolism;General function prediction only
>Hsero_0270	Hsero_0270	-2.86715	0.0348437	-1.44807	0.00402865	Hsero_0270 ABC-type sugar transport system, permease component protein 286019:286870 reverse	S - Function unknown
>Hsero_0275	Hsero_0275	-3.16066	6.3408e-05	-1.66556	0.000153327	Hsero_0275 hypothetical protein 292688:292951 reverse	S - Function unknown
>Hsero_0283	Hsero_0283	-2.51733	0.000989916	-1.41689	0.00849606	Hsero_0283 conserved hypothetical protein 303975:304238 forward	G - Carbohydrate transport and metabolism
>Hsero_0288	Hsero_0288	-2.69591	0.010763	-1.45696	0.00167001	Hsero_0288 conserved hypothetical protein 307957:308613 reverse	R - General function prediction only
>Hsero_0295	Hsero_0295	-3.22717	2.18061e-11	-1.70608	2.48364e-14	Hsero_0295 conserved hypothetical protein 315393:315749 forward	J - Translation, ribosomal structure and biogenesis
>Hsero_0306	Hsero_0306	-2.21574	6.6657e-07	-1.13448	1.07978e-08	Hsero_0306 hemolysin activation/secretion protein 328779:330488 forward	V - Defense mechanisms
>Hsero_0310	Hsero_0310	2.60589	9.23494e-06	1.32826	2.32038e-06	Hsero_0310 HD-GYP domain containing protein 336825:338483 forward	K;R - Transcription;General function prediction only
>Hsero_0321	Hsero_0321	-2.07904	5.70455e-06	-1.0624	9.52181e-05	Hsero_0321 transmembrane protein 353448:353792 reverse	S - Function unknown
>Hsero_0359	Hsero_0359	-4.1964	1.19776e-05	-2.10208	0.00426159	Hsero_0359 hypothetical protein 395518:395748 reverse	S - Function unknown
>Hsero_0383	Hsero_0383	-2.67646	4.60567e-08	-1.42731	1.73503e-11	Hsero_0383 transmembrane protein 418751:419290 forward	S - Function unknown
>Hsero_0384	Hsero_0384	-2.27844	0.0167499	-1.19566	0.00466902	Hsero_0384 bacterioferritin comigratory protein 419394:419981 reverse	T - Signal transduction mechanisms
>Hsero_0392	Hsero_0392	-2.21249	4.47519e-05	-1.19021	3.26107e-05	Hsero_0392 conserved hypothetical protein 426446:427087 reverse	S - Function unknown
>Hsero_0393	Hsero_0393	-2.6406	1.31895e-08	-1.38299	7.97455e-10	Hsero_0393 transcription regulator protein 427128:428165 reverse	R - General function prediction only
>Hsero_0406	Hsero_0406	2.55348	6.02792e-07	1.38333	6.15509e-09	Hsero_0406 membrane metalloendopeptidase protein 440885:442405 reverse	T - Signal transduction mechanisms
>Hsero_0435	Hsero_0435	-4.92722	2.09015e-14	-2.30415	4.89555e-20	Hsero_0435 DnaJ-class molecular chaperone protein 472546:473649 reverse	R - General function prediction only
>Hsero_0436	Hsero_0436	2.08019	0.0318121	1.07199	0.00330824	Hsero_0436 transcription regulator protein 473726:474601 reverse	K - Transcription
>Hsero_0447	Hsero_0447	-3.08724	1.77433e-07	-1.66896	4.50934e-06	Hsero_0447 GNAT family acetyltransferase protein 486450:486911 forward	S - Function unknown
>Hsero_0538	Hsero_0538	2.71878	0.00152891	1.44229	1.65517e-07	Hsero_0538 methyl-accepting chemotaxis transducer transmembrane protein 590869:592512 forward	O - Posttranslational modification, protein turnover, chaperones
>Hsero_0548	Hsero_0548	2.4501	0.0167499	1.29189	1.11722e-05	Hsero_0548 GGDEF domain/EAL domain signal transduction protein 605266:607218 forward	S - Function unknown
>Hsero_0561	Hsero_0561	2.34228	1.38095e-05	1.21723	4.18952e-06	Hsero_0561 Mg(2+) transport ATPase inner membrane protein 617928:618605 reverse	S - Function unknown
>Hsero_0585	Hsero_0585	-8.67693	6.69039e-05	-3.29682	1.16983e-05	Hsero_0585 2,4'-dihydroxyacetophenone dioxygenase protein 643748:644275 reverse	S - Function unknown
>Hsero_0622	Hsero_0622	2.18171	0.00013533	1.07732	8.02678e-07	Hsero_0622 chemotaxis histidine kinase protein 679610:681787 forward	S - Function unknown
>Hsero_0647	Hsero_0647	-3.08844	3.89434e-12	-1.62629	3.1468e-11	Hsero_0647 hypothetical protein 712071:712484 forward	S - Function unknown
>Hsero_0648	Hsero_0648	-4.63383	1.3526e-16	-2.21511	1.4845e-25	Hsero_0648 transmembrane protein 712921:713649 forward	S - Function unknown
>Hsero_0669	Hsero_0669	-3.75824	7.97068e-08	-1.98762	9.6479e-06	Hsero_0669 transmembrane protein 732733:733056 forward	K - Transcription
>Hsero_0678	Hsero_0678	-3.96228	3.62699e-14	-1.97655	1.22076e-13	Hsero_0678 flavin reductase domain, FMN-binding protein 741997:742506 reverse	S - Function unknown
>Hsero_0679	Hsero_0679	-2.15403	0.000760626	-1.10481	1.88582e-05	Hsero_0679 o-antigen acetylase 742634:744679 reverse	R - General function prediction only
>Hsero_0693	Hsero_0693	-6.22583	2.21157e-09	-2.59836	8.79713e-07	Hsero_0693 conserved hypothetical protein 755058:755381 reverse	R - General function prediction only
>Hsero_0695	Hsero_0695	2.27655	9.14088e-05	1.1719	0.000141384	Hsero_0695 NTP pyrophosphohydrolase (NUDIX hydrolase) protein 757029:757526 reverse	T - Signal transduction mechanisms
>Hsero_0709	Hsero_0709	-2.4565	4.77463e-05	-1.28942	0.000506637	Hsero_0709 hypothetical protein 772332:772709 forward	P - Inorganic ion transport and metabolism
>Hsero_0715	Hsero_0715	2.14914	0.0167499	1.16659	0.0100756	Hsero_0715 histidinol phosphatase protein 778984:779541 reverse	S - Function unknown
>Hsero_0741	Hsero_0741	-2.15521	1.14125e-05	-1.08683	3.70083e-05	Hsero_0741 conserved hypothetical protein 809942:810442 forward	S - Function unknown
>Hsero_0756	Hsero_0756	2.69983	0.0526716	1.39911	0.00745116	Hsero_0756 outer membrane protein and related peptidoglycan-associated (lipo)proteins 831617:832432 reverse	T;N - Signal transduction mechanisms;Cell motility
>Hsero_0757	Hsero_0757	2.07894	0.00601308	1.03606	0.000493686	Hsero_0757 conserved hypothetical protein 832436:833422 reverse	S - Function unknown
>Hsero_0760	Hsero_0760	-2.14711	2.08534e-05	-1.10735	2.22282e-05	Hsero_0760 conserved hypothetical protein 838891:839148 reverse	S - Function unknown
>Hsero_0768	Hsero_0768	2.07522	0.0050122	1.09365	1.57979e-05	Hsero_0768 conserved hypothetical protein 847406:849568 forward	K - Transcription
>Hsero_0839	Hsero_0839	-2.47477	5.14292e-07	-1.3474	5.49159e-07	Hsero_0839 ATPase/kinase protein 926392:926877 reverse	S - Function unknown
>Hsero_0850	Hsero_0850	2.0556	0.000286197	1.0406	0.000348067	Hsero_0850 conserved hypothetical protein 937896:938396 forward	G;E;P;R - Carbohydrate transport and metabolism;Amino acid transport and metabolism;Inorganic ion transport and metabolism;General function prediction only
>Hsero_0851	Hsero_0851	2.64433	0.0136447	1.40631	0.0023358	Hsero_0851 transmembrane protein 938428:939045 forward	S - Function unknown
>Hsero_0875	Hsero_0875	-2.85317	3.22538e-09	-1.5387	1.42263e-08	Hsero_0875 conserved hypothetical protein 969545:970015 reverse	S - Function unknown
>Hsero_0882	Hsero_0882	-2.27197	4.89402e-07	-1.18583	4.43121e-10	Hsero_0882 DNA-binding repressor transcription regulator protein 975609:976046 forward	S - Function unknown
>Hsero_0883	Hsero_0883	-3.12931	5.91234e-12	-1.65071	8.25265e-13	Hsero_0883 phage-encoded membrane protein 976168:976833 forward	R - General function prediction only
>Hsero_0884	Hsero_0884	-2.21313	0.00656461	-1.16679	0.000196864	Hsero_0884 bacteriophage-related tail D protein 976834:978063 reverse	S - Function unknown
>Hsero_0885	Hsero_0885	-4.98181	0.022524	-2.48349	0.00273174	Hsero_0885 bacteriophage P2 phage-related tail U protein 978063:978590 reverse
>Hsero_0893	Hsero_0893	-2.57428	0.00122113	-1.42513	1.60209e-07	Hsero_0893 bacteriophage variable tail fibre protein 985020:986756 reverse	S - Function unknown
>Hsero_0898	Hsero_0898	-2.2443	0.00111438	-1.27706	0.00520854	Hsero_0898 hypothetical protein 989443:989748 reverse	S - Function unknown
>Hsero_0908	Hsero_0908	3.45772	0.0352566	1.94799	0.00150243	Hsero_0908 phage-related capsid scaffold bacteriophage protein 994790:995632 reverse	K;L - Transcription;DNA Replication, recombination and repair
>Hsero_0911	Hsero_0911	-2.89626	5.30574e-06	-1.48866	0.0029475	Hsero_0911 hypothetical protein 998612:998824 forward	K - Transcription
>Hsero_0912	Hsero_0912	-2.55285	3.43327e-05	-1.33506	1.05009e-05	Hsero_0912 receiver domain protein 999019:999396 forward	S - Function unknown
>Hsero_0913	Hsero_0913	-2.15216	1.82933e-05	-1.11181	5.65718e-07	Hsero_0913 hypothetical protein 999413:999790 reverse	S - Function unknown
>Hsero_0916	Hsero_0916	-3.52454	1.10843e-06	-1.88352	1.60097e-05	Hsero_0916 conserved hypothetical protein 1001269:1001628 reverse	S - Function unknown
>Hsero_0917	Hsero_0917	-2.19285	0.000652729	-1.08756	0.00189817	Hsero_0917 conserved hypothetical protein 1001612:1002118 reverse	S - Function unknown
>Hsero_0922	Hsero_0922	-3.07936	3.52076e-09	-1.61961	3.01309e-11	Hsero_0922 hypothetical protein 1004985:1005383 reverse	S - Function unknown
>Hsero_0967	Hsero_0967	2.39498	4.97621e-05	1.23326	1.14758e-06	Hsero_0967 ABC-type sugar transport system, ATPase component protein 1061225:1062325 forward	S - Function unknown
>Hsero_0968	Hsero_0968	2.06574	0.0412229	1.08257	0.00247805	Hsero_0968 ABC-type sugar transport system, ATPase component protein 1062327:1063415 forward	G - Carbohydrate transport and metabolism
>Hsero_0981	Hsero_0981	2.26298	0.00077995	1.20331	1.98964e-06	Hsero_0981 acyltransferase protein 1079009:1080979 reverse	G - Carbohydrate transport and metabolism
>Hsero_0988	Hsero_0988	2.70299	2.57514e-07	1.43389	6.78564e-11	Hsero_0988 hypothetical protein 1089075:1089923 reverse	S - Function unknown
>Hsero_0992	Hsero_0992	2.36573	0.0290308	1.28126	0.00243398	Hsero_0992 ABC-type metal ion transport system, periplasmic component/surface antigen protein 1093677:1094474 reverse	S - Function unknown
>Hsero_0993	Hsero_0993	2.36289	0.00272914	1.2788	0.000764053	Hsero_0993 ABC-type metal ion transport system, permease component protein 1094540:1095193 reverse	S - Function unknown
>Hsero_0999	Hsero_0999	-2.29653	1.73188e-06	-1.21528	6.31623e-10	Hsero_0999 SEL1 subfamily TPR repeatcontaining protein 1102194:1103180 forward	S - Function unknown
>Hsero_1017	Hsero_1017	-3.80092	0.00437428	-1.99911	1.3147e-07	Hsero_1017 ABC-type sugar transport system, ATPase component protein 1124554:1126116 reverse	S - Function unknown
>Hsero_1018	Hsero_1018	-2.36558	0.0430057	-1.27655	0.00224888	Hsero_1018 ABC-type sugar transport system, periplasmic component protein 1126203:1127210 reverse	K - Transcription
>Hsero_1019	Hsero_1019	-2.31959	0.0244859	-1.16307	0.00289451	Hsero_1019 ABC-type sugar transport system, permease component protein 1127262:1128275 reverse	G - Carbohydrate transport and metabolism
>Hsero_1028	Hsero_1028	-2.69041	0.000956549	-1.47673	9.57645e-07	Hsero_1028 permease of the major facilitator superfamily protein 1136841:1138013 reverse	S - Function unknown
>Hsero_1037	Hsero_1037	2.61935	0.000922984	1.37332	2.79926e-05	Hsero_1037 ABC-type sugar transport system, periplasmic component protein 1147622:1148695 forward	K - Transcription
>Hsero_1052	Hsero_1052	-3.45965	1.54855e-07	-1.77374	3.94916e-09	Hsero_1052 metal-dependent hydrolase of the TIM-barrel fold protein 1165852:1166721 forward	S - Function unknown
>Hsero_1053	Hsero_1053	-2.81214	8.99642e-10	-1.50026	2.67212e-15	Hsero_1053 TetR family transcription regulator protein 1166740:1167360 reverse	R - General function prediction only
>Hsero_1068	Hsero_1068	-2.85077	0.014724	-1.67162	0.0541459	Hsero_1068 hypothetical protein 1181566:1181781 reverse	O - Posttranslational modification, protein turnover, chaperones
>Hsero_1086	Hsero_1086	-2.42068	1.03789e-05	-1.31115	1.11436e-05	Hsero_1086 Cro/CI family transcription regulator protein 1201994:1202452 reverse	S - Function unknown
>Hsero_1104	Hsero_1104	2.10224	5.05362e-05	1.07211	4.96044e-06	Hsero_1104 cytochrome c551/c552 transmembrane protein 1255459:1255773 forward	T;N - Signal transduction mechanisms;Cell motility
>Hsero_1128	Hsero_1128	2.29142	0.035306	1.20809	0.0027929	Hsero_1128 histone acetyltransferase HPA2 protein 1285082:1285969 reverse	R - General function prediction only
>Hsero_1160	Hsero_1160	-2.46448	0.0434794	-1.34708	0.00519013	Hsero_1160 transcription regulator protein 1325885:1326676 reverse	S - Function unknown
>Hsero_1173	Hsero_1173	-2.16806	2.7675e-05	-1.13102	1.62285e-05	Hsero_1173 3-hydroxyacyl-CoA dehydrogenase type II oxidoreductase protein 1339884:1340642 forward	S - Function unknown
>Hsero_1180	Hsero_1180	-2.37951	1.66298e-06	-1.24694	6.21323e-09	Hsero_1180 small-conductance mechanosensitive channel protein 1345887:1346963 forward	C - Energy production and conversion
>Hsero_1187	Hsero_1187	2.28921	0.000166568	1.20366	0.00141801	Hsero_1187 hypothetical protein 1351677:1352054 reverse	S - Function unknown
>Hsero_1210	Hsero_1210	-3.4401	0.0192943	-1.88957	0.0014323	Hsero_1210 methyl-accepting chemotaxis protein 1369196:1369885 forward	S - Function unknown
>Hsero_1217	Hsero_1217	2.07877	0.00137844	1.04873	8.14593e-05	Hsero_1217 periplasmic component of the Tol biopolymer transport system protein 1376086:1377372 reverse	S - Function unknown
>Hsero_1240	Hsero_1240	-3.18721	0.000396492	-1.6936	2.42472e-06	Hsero_1240 permease of the drug/metabolite transporter (DMT) superfamily protein 1403536:1404474 reverse	S - Function unknown
>Hsero_1262	Hsero_1262	3.1663	5.29527e-05	1.66563	2.60067e-10	Hsero_1262 methyl-accepting chemotaxis protein I 1433464:1435089 forward	S - Function unknown
>Hsero_1298	Hsero_1298	-3.46608	1.56247e-12	-1.79057	1.84774e-14	Hsero_1298 conserved hypothetical protein 1478593:1479474 reverse	T - Signal transduction mechanisms
>Hsero_1301	Hsero_1301	2.10773	0.0162718	1.10957	2.17036e-06	Hsero_1301 SMC domain protein 1480732:1483545 forward	S - Function unknown
>Hsero_1329	Hsero_1329	-3.29923	5.88418e-05	-1.74253	1.17628e-05	Hsero_1329 flavoprotein oxygenase, DIM6/NTAB family protein 1513416:1514030 forward	R - General function prediction only
>Hsero_1362	Hsero_1362	-2.10693	8.8484e-06	-1.08839	2.28942e-06	Hsero_1362 MerR-family transcription regulator protein 1554119:1555111 reverse	K - Transcription
>Hsero_1448	Hsero_1448	2.48229	1.98726e-08	1.32193	4.62317e-08	Hsero_1448 hypothetical protein 1666013:1666453 reverse	M - Cell wall
>Hsero_1457	Hsero_1457	-3.13458	0.000354113	-1.68722	9.96784e-10	Hsero_1457 methyl-accepting chemotaxis transmembrane protein 1679678:1681306 reverse	S - Function unknown
>Hsero_1467	Hsero_1467	-4.54897	1.19779e-17	-2.18629	1.06015e-26	Hsero_1467 hypothetical protein 1689823:1690218 reverse	S - Function unknown
>Hsero_1473	Hsero_1473	2.00031	0.000216395	1.00182	2.14082e-05	Hsero_1473 LysR family transcription regulator of molybdate metabolism protein 1695268:1696335 reverse	S - Function unknown
>Hsero_1510	Hsero_1510	-2.12798	0.00313886	-1.09037	0.00163777	Hsero_1510 NTP pyrophosphohydrolase (NUDIX hydrolase) protein 1732079:1732693 forward	R - General function prediction only
>Hsero_1512	Hsero_1512	-4.03654	1.94824e-14	-2.00411	1.0697e-17	Hsero_1512 conserved hypothetical protein 1734157:1734507 forward	S - Function unknown
>Hsero_1525	Hsero_1525	2.24384	0.0228505	1.14586	0.000213954	Hsero_1525 permease of the major facilitator superfamily protein 1753733:1755073 forward	S - Function unknown
>Hsero_1539	Hsero_1539	-2.03661	0.0338032	-1.11342	0.0520943	Hsero_1539 transcription regulator protein 1774537:1774875 reverse	C - Energy production and conversion
>Hsero_1547	Hsero_1547	-2.99446	1.06956e-10	-1.58484	1.1455e-17	Hsero_1547 conserved hypothetical protein 1782149:1783096 forward	R - General function prediction only
>Hsero_1558	Hsero_1558	3.26908	0.000203472	1.78197	9.46081e-06	Hsero_1558 ABC-type metal ion transport system, periplasmic component/surface antigen protein 1792859:1793650 reverse	K - Transcription
>Hsero_1576	Hsero_1576	2.08118	0.0412229	1.13905	0.122785	Hsero_1576 hypothetical protein 1810192:1810413 reverse	G;E;P;R - Carbohydrate transport and metabolism;Amino acid transport and metabolism;Inorganic ion transport and metabolism;General function prediction only
>Hsero_1583	Hsero_1583	2.11752	7.07302e-05	1.02857	0.000236453	Hsero_1583 hypothetical protein 1814452:1814967 reverse	I;Q;R - Lipid transport and metabolism;Secondary metabolites biosynthesis, transport and catabolism;General function prediction only
>Hsero_1590	Hsero_1590	2.03741	0.000296397	1.05194	0.00390739	Hsero_1590 hypothetical protein 1821294:1821596 reverse	K - Transcription
>Hsero_1591	Hsero_1591	2.32197	0.00272914	1.22385	0.00157735	Hsero_1591 integral membrane protein 1821726:1822262 forward	T - Signal transduction mechanisms
>Hsero_1594	Hsero_1594	5.86591	0.00474751	2.49982	0.0867351	Hsero_1594 hypothetical protein 1823426:1823533 reverse	S - Function unknown
>Hsero_1610	Hsero_1610	-8.12893	5.12743e-28	-3.04001	5.78489e-56	Hsero_1610 conserved hypothetical protein 1836951:1838120 reverse	J - Translation, ribosomal structure and biogenesis
>Hsero_1613	Hsero_1613	-2.21405	0.037879	-1.20687	0.0647381	Hsero_1613 hypothetical protein 1839625:1839744 forward	S - Function unknown
>Hsero_1615	Hsero_1615	-2.82489	5.02311e-05	-1.56464	0.00101813	Hsero_1615 hypothetical protein 1842098:1842274 forward	S - Function unknown
>Hsero_1618	Hsero_1618	-2.25368	2.95851e-05	-1.16261	0.00022332	Hsero_1618 conserved hypothetical protein 1843189:1843620 reverse	L - DNA Replication, recombination and repair
>Hsero_1660	Hsero_1660	3.87265	0.000439509	1.94209	0.0291696	Hsero_1660 hypothetical protein 1881698:1882267 reverse	S - Function unknown
>Hsero_1676	Hsero_1676	3.082	3.21459e-10	1.61006	1.63756e-16	Hsero_1676 4-hydroxyphenylpyruvate dioxygenase and related hemolysins protein 1898901:1899995 reverse	S - Function unknown
>Hsero_1686	Hsero_1686	-2.6713	2.35431e-08	-1.43013	1.89812e-13	Hsero_1686 anaerobic (selenocysteine-containing) formate dehydrogenase protein 1909337:1911664 forward	R - General function prediction only
>Hsero_1693	Hsero_1693	-2.35611	0.00188184	-1.27733	0.00838588	Hsero_1693 hypothetical protein 1919081:1919383 forward	S - Function unknown
>Hsero_1726	Hsero_1726	-2.19796	1.63195e-06	-1.14164	7.83286e-11	Hsero_1726 redox regulated molecular chaperone heat-shock-like protein 1956412:1957341 reverse	S - Function unknown
>Hsero_1733	Hsero_1733	-2.55935	2.98742e-08	-1.38686	9.08403e-07	Hsero_1733 conserved hypothetical protein 1962105:1962515 reverse	R - General function prediction only
>Hsero_1739	Hsero_1739	-1.99992	0.00777651	-1.00656	0.00747553	Hsero_1739 hypothetical protein 1968076:1968606 forward	M;G - Cell wall
>Hsero_1747	Hsero_1747	-2.93263	6.61299e-08	-1.55684	1.42837e-09	Hsero_1747 sugar kinase,ribokinase family protein 1977113:1978039 reverse	S - Function unknown
>Hsero_1751	Hsero_1751	4.20118	0.00411075	2.01682	0.005052	Hsero_1751 translation initiation inhibitor (yjgF family) protein 1981984:1982367 forward	S - Function unknown
>Hsero_1761	Hsero_1761	2.48063	0.0526716	1.35649	0.00288735	Hsero_1761 allophanate hydrolase subunit 2 protein 1992972:1994006 reverse	S - Function unknown
>Hsero_1797	Hsero_1797	-2.95094	0.016989	-1.55656	0.0172805	Hsero_1797 conserved hypothetical protein 2027881:2028327 forward	M - Cell wall
>Hsero_1799	Hsero_1799	-2.71177	1.06502e-06	-1.4994	1.01794e-06	Hsero_1799 GnaT family acetyltransferase protein 2028992:2029582 reverse	S - Function unknown
>Hsero_1805	Hsero_1805	2.10604	0.000327971	1.07722	9.24163e-07	Hsero_1805 conserved hypothetical protein 2036513:2038174 forward	S - Function unknown
>Hsero_1806	Hsero_1806	2.09597	0.000168936	1.07922	4.03905e-07	Hsero_1806 ABC-type bacteriocin/lantibiotic ATPase/permease fusion exporter protein 2038211:2039914 forward	K - Transcription
>Hsero_1814	Hsero_1814	-3.08154	6.54554e-10	-1.6342	1.13629e-06	Hsero_1814 conserved hypothetical protein 2054244:2054573 forward	E - Amino acid transport and metabolism
>Hsero_1815	Hsero_1815	-3.54337	1.98434e-06	-1.86058	1.92175e-06	Hsero_1815 histone acetyltransferase HPA2 protein 2054690:2055187 reverse	K - Transcription
>Hsero_1816	Hsero_1816	-2.78959	4.10954e-05	-1.45578	0.000644077	Hsero_1816 conserved hypothetical protein 2055138:2055458 reverse	E - Amino acid transport and metabolism
>Hsero_1823	Hsero_1823	-2.1099	0.00452494	-1.12427	0.0214912	Hsero_1823 hypothetical protein 2059953:2060222 forward	R - General function prediction only
>Hsero_1836	Hsero_1836	2.54348	0.0526716	1.44185	0.000527263	Hsero_1836 amidase family protein 2083907:2085259 reverse	R - General function prediction only
>Hsero_1838	Hsero_1838	2.03287	1.92835e-05	1.06921	2.63502e-06	Hsero_1838 permease of the major facilitator superfamily protein 2086252:2087565 reverse	S - Function unknown
>Hsero_1842	Hsero_1842	2.32696	0.0338032	1.21388	2.37801e-05	Hsero_1842 ABC-type transport system, duplicated ATPase component protein 2091189:2093042 forward	T - Signal transduction mechanisms
>Hsero_1854	Hsero_1854	2.52619	0.000195608	1.27182	0.000106416	Hsero_1854 hypothetical protein 2103704:2104366 forward	K - Transcription
>Hsero_1859	Hsero_1859	2.88999	0.000365067	1.576	4.11602e-09	Hsero_1859 permease of the major facilitator superfamily protein 2107691:2109289 forward	S - Function unknown
>Hsero_1874	Hsero_1874	5.36879	0.00420216	2.50065	0.0188	Hsero_1874 hypothetical protein 2126120:2126407 reverse	Q;R - Secondary metabolites biosynthesis, transport and catabolism;General function prediction only
>Hsero_1875	Hsero_1875	4.08432	0.00259494	2.15801	0.0283338	Hsero_1875 hypothetical protein 2126508:2126813 reverse	M - Cell wall
>Hsero_1897	Hsero_1897	-2.80844	0.00342345	-1.47594	0.0050532	Hsero_1897 conserved hypothetical protein 2154353:2154739 forward
>Hsero_1913	Hsero_1913	2.0984	0.00138495	1.06532	1.79725e-06	Hsero_1913 GGDEF domain containing protein 2172259:2174016 forward	S - Function unknown
>Hsero_1916	Hsero_1916	2.058	0.0473355	1.05871	0.00153365	Hsero_1916 CBS-domain-containing membrane protein 2175724:2176926 forward	S - Function unknown
>Hsero_1917	Hsero_1917	22.4189	8.88597e-08	4.50895	0.00115946	Hsero_1917 hypothetical protein 2177001:2177126 forward	S - Function unknown
>Hsero_1920	Hsero_1920	2.68008	5.18087e-08	1.42519	3.85344e-11	Hsero_1920 metal-binding, possibly nucleic acid-binding protein 2178528:2179028 forward	R - General function prediction only
>Hsero_1968	Hsero_1968	-2.91098	7.29506e-08	-1.52094	1.0549e-06	Hsero_1968 conserved hypothetical protein 2226765:2227205 forward	M - Cell wall
>Hsero_2044	Hsero_2044	2.66081	0.0136447	1.44485	5.51783e-05	Hsero_2044 outer membrane drug efflux lipoprotein 2308468:2309880 reverse	S - Function unknown
>Hsero_2059	Hsero_2059	2.23982	1.64214e-06	1.15417	1.19748e-10	Hsero_2059 hypothetical protein 2322901:2324610 reverse	T;N - Signal transduction mechanisms;Cell motility
>Hsero_2072	Hsero_2072	2.53042	3.11432e-06	1.31232	2.11631e-09	Hsero_2072 TPR repeat containing protein 2332693:2334669 reverse	H - Coenzyme transport and metabolism
>Hsero_2079	Hsero_2079	2.35335	1.26737e-05	1.21375	0.000416276	Hsero_2079 hypothetical protein 2339124:2339255 forward	C - Energy production and conversion
>Hsero_2092	Hsero_2092	2.31521	4.61445e-05	1.21163	0.00453504	Hsero_2092 hypothetical protein 2351990:2352208 forward	R - General function prediction only
>Hsero_2104	Hsero_2104	-4.42768	0.00757654	-2.21547	0.0185326	Hsero_2104 conserved hypothetical protein 2364297:2364584 forward	L - DNA Replication, recombination and repair
>Hsero_2155	Hsero_2155	-3.93016	3.33958e-16	-1.97148	5.27043e-10	Hsero_2155 hypothetical protein 2420421:2420654 reverse	S - Function unknown
>Hsero_2203	Hsero_2203	-2.69752	4.00941e-08	-1.44863	2.52713e-10	Hsero_2203 oligoketide cyclase/lipid transport protein 2481554:2481985 forward	S - Function unknown
>Hsero_2244	Hsero_2244	-2.59357	2.07898e-07	-1.43514	1.19913e-05	Hsero_2244 stress-induced morphogen protein 2533050:2533334 reverse	D - Cell cycle control, cell division, chromosome partitioning
>Hsero_2246	Hsero_2246	-2.16449	0.0015619	-1.18466	0.00330386	Hsero_2246 peptide methionine sulfoxide reductase protein 2534000:2534395 reverse	E;H - Amino acid transport and metabolism;Coenzyme transport and metabolism
>Hsero_2261	Hsero_2261	-2.48793	0.000600526	-1.41493	0.000959642	Hsero_2261 hypothetical protein 2553135:2553593 reverse	E - Amino acid transport and metabolism
>Hsero_2281	Hsero_2281	2.48556	0.00559883	1.30874	0.000303571	Hsero_2281 conserved hypothetical protein 2578466:2579275 forward	K - Transcription
>Hsero_2292	Hsero_2292	3.72556	2.06754e-16	1.89463	3.06066e-28	Hsero_2292 hypothetical protein 2591747:2592040 forward	O - Posttranslational modification, protein turnover, chaperones
>Hsero_2304	Hsero_2304	3.04261	1.32213e-08	1.63041	1.52442e-09	Hsero_2304 nodulin 21 protein 2606946:2607662 reverse	R - General function prediction only
>Hsero_2317	Hsero_2317	-3.63116	4.20387e-06	-1.97968	0.000199395	Hsero_2317 hypothetical protein 2617503:2617766 forward	M - Cell wall
>Hsero_2318	Hsero_2318	-2.87557	0.000103918	-1.54217	2.72257e-06	Hsero_2318 LysR family transcription regulator protein 2617918:2618838 reverse	O - Posttranslational modification, protein turnover, chaperones
>Hsero_2352	Hsero_2352	-2.08363	0.00010786	-1.07131	7.50647e-05	Hsero_2352 conserved hypothetical protein 2689426:2690178 forward	C - Energy production and conversion
>Hsero_2372	Hsero_2372	4.84561	0.00259494	2.36458	0.0150233	Hsero_2372 conserved hypothetical protein 2702453:2702734 reverse	E;H - Amino acid transport and metabolism;Coenzyme transport and metabolism
>Hsero_2375	Hsero_2375	2.71318	1.1645e-05	1.46268	0.000189909	Hsero_2375 conserved hypothetical protein 2704165:2704515 forward	E;H - Amino acid transport and metabolism;Coenzyme transport and metabolism
>Hsero_2380	Hsero_2380	2.58788	0.000155548	1.36034	0.00293506	Hsero_2380 hypothetical protein 2710455:2710649 reverse	I - Lipid transport and metabolism
>Hsero_2393	Hsero_2393	5.04464	2.12654e-06	2.35615	3.20906e-08	Hsero_2393 periplasmic or secreted lipoprotein 2725068:2725715 reverse	C - Energy production and conversion
>Hsero_2394	Hsero_2394	2.6005	0.00206486	1.43573	0.0299192	Hsero_2394 hypothetical protein 2725775:2725978 reverse	H - Coenzyme transport and metabolism
>Hsero_2398	Hsero_2398	2.26502	0.00656461	1.11774	0.00627262	Hsero_2398 conserved hypothetical protein 2727758:2728318 forward	C;H;R - Energy production and conversion;Coenzyme transport and metabolism;General function prediction only
>Hsero_2399	Hsero_2399	5.69472	3.37553e-18	2.53325	3.20393e-24	Hsero_2399 periplasmic or secreted lipoprotein 2728521:2729171 reverse	J - Translation, ribosomal structure and biogenesis
>Hsero_2400	Hsero_2400	2.47638	4.6867e-07	1.32005	1.04832e-06	Hsero_2400 universal stress protein 2729231:2729704 reverse	E - Amino acid transport and metabolism
>Hsero_2403	Hsero_2403	2.0182	0.00030213	1.00699	2.71455e-05	Hsero_2403 hemerythrin protein 2731393:2731800 reverse	E - Amino acid transport and metabolism
>Hsero_2414	Hsero_2414	-6.75981	4.68991e-21	-2.75535	6.14398e-16	Hsero_2414 hypothetical protein 2742290:2742511 forward	O - Posttranslational modification, protein turnover, chaperones
>Hsero_2416	Hsero_2416	-3.85452	1.87266e-10	-1.96362	1.40789e-11	Hsero_2416 conserved hypothetical protein 2743328:2744002 reverse	C - Energy production and conversion
>Hsero_2425	Hsero_2425	-3.17873	0.0106873	-1.76833	4.11072e-05	Hsero_2425 ABC-type sugar transport system, permease component protein 2751737:2752876 forward	M - Cell wall
>Hsero_2434	Hsero_2434	5.40164	2.23901e-07	2.42474	0.000234961	Hsero_2434 hypothetical protein 2763087:2763350 reverse	K - Transcription
>Hsero_2438	Hsero_2438	-2.24835	1.20433e-05	-1.21088	2.81288e-08	Hsero_2438 methyl-accepting chemotaxis transducer transmembrane protein 2766077:2767756 reverse	M;I - Cell wall
>Hsero_2452	Hsero_2452	-3.35959	8.02132e-06	-1.81919	2.2353e-06	Hsero_2452 hypothetical protein 2783580:2784173 forward	C - Energy production and conversion
>Hsero_2453	Hsero_2453	-2.32785	1.44309e-05	-1.19924	1.46875e-05	Hsero_2453 PAS/PAC sensor hybrid histidine kinase protein 2784209:2785867 reverse	M - Cell wall
>Hsero_2466	Hsero_2466	-2.3804	0.00133246	-1.29561	9.18825e-06	Hsero_2466 conserved hypothetical protein 2799331:2800443 reverse	E - Amino acid transport and metabolism
>Hsero_2491	Hsero_2491	-2.07429	0.000160702	-1.05426	7.07742e-06	Hsero_2491 hypothetical protein 2833139:2834065 forward	Q - Secondary metabolites biosynthesis, transport and catabolism
>Hsero_2510	Hsero_2510	-2.33388	3.32113e-07	-1.22465	6.67704e-10	Hsero_2510 conserved hypothetical protein 2861598:2861954 forward	Q - Secondary metabolites biosynthesis, transport and catabolism
>Hsero_2512	Hsero_2512	2.11065	5.72026e-05	1.05962	3.13771e-06	Hsero_2512 sugar permease of the major facilitator superfamily protein 2863286:2864572 forward	M - Cell wall
>Hsero_2530	Hsero_2530	-2.06866	3.47131e-05	-1.05027	2.69e-06	Hsero_2530 hypothetical protein 2885031:2885405 forward	R - General function prediction only
>Hsero_2627	Hsero_2627	-2.09023	0.000114092	-1.09083	0.0035283	Hsero_2627 hypothetical protein 2997520:2997756 forward	J - Translation, ribosomal structure and biogenesis
>Hsero_2664	Hsero_2664	2.97859	0.0227755	1.6409	0.00570469	Hsero_2664 hypothetical protein 3045171:3045701 forward	R - General function prediction only
>Hsero_2669	Hsero_2669	2.20966	0.035306	1.20814	0.0231718	Hsero_2669 integral membrane protein 3049355:3049804 forward	F - Nucleotide transport and metabolism
>Hsero_2690	Hsero_2690	-3.07837	0.000894457	-1.58894	0.0112146	Hsero_2690 hypothetical protein 3069202:3069504 reverse	C - Energy production and conversion
>Hsero_2692	Hsero_2692	-2.40139	2.50387e-05	-1.25115	0.000181079	Hsero_2692 phage-related protein 3070092:3070478 forward	C - Energy production and conversion
>Hsero_2693	Hsero_2693	-2.15229	0.00151358	-1.06877	0.0107749	Hsero_2693 conserved hypothetical protein 3070450:3070794 forward	K - Transcription
>Hsero_2721	Hsero_2721	-2.61453	0.00650482	-1.47733	0.0130969	Hsero_2721 conserved hypothetical protein 3100690:3101031 reverse	M - Cell wall
>Hsero_2759	Hsero_2759	-3.75115	0.0352566	-1.89703	0.00683602	Hsero_2759 hypothetical protein 3149994:3150617 reverse	H - Coenzyme transport and metabolism
>Hsero_2780	Hsero_2780	2.43227	0.0116335	1.26385	0.000590319	Hsero_2780 signal peptide protein 3175950:3176981 forward	J - Translation, ribosomal structure and biogenesis
>Hsero_2807	Hsero_2807	-2.09919	0.000650196	-1.07505	0.00030897	Hsero_2807 undefined product 3204940:3205164 forward	C - Energy production and conversion
>Hsero_2809	Hsero_2809	-2.03485	7.45563e-06	-1.03265	4.16244e-05	Hsero_2809 hypothetical protein 3206987:3207385 forward	G - Carbohydrate transport and metabolism
>Hsero_2810	Hsero_2810	2.1884	2.83747e-05	1.11016	0.000946092	Hsero_2810 conserved hypothetical protein 3207769:3207903 forward	I - Lipid transport and metabolism
>Hsero_2903	Hsero_2903	-4.2503	1.51807e-16	-2.08699	2.08797e-21	Hsero_2903 retron reverse transcriptase protein 3299680:3300714 reverse	I - Lipid transport and metabolism
>Hsero_2904	Hsero_2904	-7.93952	5.1568e-26	-3.00741	5.37559e-29	Hsero_2904 XRE family transcription regulator protein 3300704:3300994 reverse	I - Lipid transport and metabolism
>Hsero_2909	Hsero_2909	-2.60737	1.19422e-07	-1.38686	8.52087e-13	Hsero_2909 conserved hypothetical protein 3303638:3305233 forward	J - Translation, ribosomal structure and biogenesis
>Hsero_2912	Hsero_2912	2.00214	0.00239495	1.0352	0.00436244	Hsero_2912 signal peptide protein 3307305:3307802 forward	E - Amino acid transport and metabolism
>Hsero_2917	Hsero_2917	-2.07187	0.00633275	-1.04585	0.0614093	Hsero_2917 hypothetical protein 3313178:3313495 reverse	P - Inorganic ion transport and metabolism
>Hsero_2957	Hsero_2957	-2.23745	1.62745e-06	-1.16501	1.2327e-09	Hsero_2957 FtsH interacting integral membrane protein 3364812:3365501 forward	T;N - Signal transduction mechanisms;Cell motility
>Hsero_2971	Hsero_2971	-4.31474	2.08307e-13	-2.1891	7.48822e-09	Hsero_2971 conserved hypothetical protein 3384488:3384772 reverse	P - Inorganic ion transport and metabolism
>Hsero_2980	Hsero_2980	2.11087	0.000411499	1.09754	3.351e-05	Hsero_2980 conserved hypothetical protein 3395318:3396565 forward	J - Translation, ribosomal structure and biogenesis
>Hsero_3023	Hsero_3023	-2.23663	1.43149e-05	-1.20215	8.1306e-05	Hsero_3023 transmembrane protein 3441733:3442095 reverse	J - Translation, ribosomal structure and biogenesis
>Hsero_3059	Hsero_3059	2.07434	6.47994e-05	1.03966	7.34607e-05	Hsero_3059 conserved hypothetical protein 3516176:3516712 forward	I - Lipid transport and metabolism
>Hsero_3088	Hsero_3088	-3.23267	0.000439354	-1.68093	1.4167e-05	Hsero_3088 ABC-type sugar transport systems, permease component protein 3543390:3544265 forward	C - Energy production and conversion
>Hsero_3089	Hsero_3089	-2.5157	0.000347473	-1.40919	2.25817e-05	Hsero_3089 ABC-type sugar transport system, permease component protein 3544262:3545092 forward	G - Carbohydrate transport and metabolism
>Hsero_3105	Hsero_3105	2.00707	0.0360079	1.00743	0.0438655	Hsero_3105 non-chaperonin molecular chaperone ATPase protein 3560229:3560600 forward	F - Nucleotide transport and metabolism
>Hsero_3118	Hsero_3118	2.93968	1.16169e-07	1.53232	4.83583e-09	Hsero_3118 signal peptide protein 3574370:3574801 reverse	F - Nucleotide transport and metabolism
>Hsero_3128	Hsero_3128	-2.53871	8.43146e-06	-1.33977	5.46272e-05	Hsero_3128 hypothetical protein 3587478:3587768 reverse	F - Nucleotide transport and metabolism
>Hsero_3136	Hsero_3136	-2.17021	0.0138687	-1.21345	0.00344441	Hsero_3136 conserved hypothetical protein 3594165:3594761 forward	R - General function prediction only
>Hsero_3142	Hsero_3142	-2.61877	3.03501e-06	-1.40985	2.18693e-07	Hsero_3142 conserved hypothetical protein 3598686:3599009 reverse	M - Cell wall
>Hsero_3145	Hsero_3145	-2.12205	2.49743e-05	-1.08469	3.64092e-07	Hsero_3145 transcription regulator protein 3600817:3601311 reverse	M - Cell wall
>Hsero_3147	Hsero_3147	-2.73815	0.000157666	-1.46257	4.35816e-06	Hsero_3147 5-dehydro-4-deoxyglucarate dehydratase protein 3602717:3603637 forward	M - Cell wall
>Hsero_3174	Hsero_3174	-2.864	1.03452e-05	-1.51961	0.00330642	Hsero_3174 hypothetical protein 3632091:3632318 reverse	J - Translation, ribosomal structure and biogenesis
>Hsero_3190	Hsero_3190	-3.40511	3.20183e-09	-1.75509	3.81417e-11	Hsero_3190 transcription regulator protein 3653427:3653939 forward	K - Transcription
>Hsero_3214	Hsero_3214	-2.42723	2.00233e-08	-1.27368	2.40008e-07	Hsero_3214 sensory transduction regulatory protein 3676809:3677273 forward	J - Translation, ribosomal structure and biogenesis
>Hsero_3216	Hsero_3216	-2.20633	8.03969e-06	-1.15209	1.56155e-06	Hsero_3216 GGDEF domain protein 3677856:3678896 forward	J - Translation, ribosomal structure and biogenesis
>Hsero_3223	Hsero_3223	-2.11368	6.75621e-05	-1.11011	2.56007e-05	Hsero_3223 arginyl-tRNA:protein arginylyltransferase protein 3684776:3685504 forward	J - Translation, ribosomal structure and biogenesis
>Hsero_3228	Hsero_3228	-2.95806	6.50116e-07	-1.5634	2.25653e-08	Hsero_3228 hypothetical protein 3688320:3688694 forward	K - Transcription
>Hsero_3229	Hsero_3229	-2.2793	0.0168148	-1.32177	0.113	Hsero_3229 hypothetical protein 3688696:3688869 forward	K - Transcription
>Hsero_3230	Hsero_3230	-24.8089	0.00782897	-3.41316	0.070464	Hsero_3230 hypothetical protein 3688954:3689085 forward	K - Transcription
>Hsero_3234	Hsero_3234	2.10935	2.86268e-06	1.0705	8.60339e-10	Hsero_3234 methyl-accepting chemotaxis transducer transmembrane protein 3692592:3694421 forward	L;R - DNA Replication, recombination and repair;General function prediction only
>Hsero_3246	Hsero_3246	3.61843	0.00724125	1.99807	0.0865189	Hsero_3246 hypothetical protein 3703328:3703489 forward	J - Translation, ribosomal structure and biogenesis
>Hsero_3266	Hsero_3266	-2.47275	1.40479e-07	-1.30529	5.09363e-11	Hsero_3266 transcription regulator protein 3739408:3740010 reverse	J - Translation, ribosomal structure and biogenesis
>Hsero_3303	Hsero_3303	2.9777	1.84699e-08	1.57028	1.88819e-11	Hsero_3303 CBS domain containing protein 3785869:3786330 reverse	J - Translation, ribosomal structure and biogenesis
>Hsero_3304	Hsero_3304	2.31527	9.42e-05	1.21679	0.000204659	Hsero_3304 transmembrane protein 3786627:3786947 forward	J - Translation, ribosomal structure and biogenesis
>Hsero_3307	Hsero_3307	2.64948	3.71306e-07	1.3913	1.28851e-08	Hsero_3307 transmembrane protein 3789275:3789667 forward	J - Translation, ribosomal structure and biogenesis
>Hsero_3308	Hsero_3308	2.9186	2.50001e-07	1.47501	4.51686e-09	Hsero_3308 FAD/FMN-containing dehydrogenase protein 3789700:3791127 forward	rrfA
>Hsero_3344	Hsero_3344	2.30376	0.0202087	1.32232	0.00456562	Hsero_3344 dienelactone hydrolase protein 3835657:3836424 reverse	J - Translation, ribosomal structure and biogenesis
>Hsero_3347	Hsero_3347	2.02608	0.0011245	1.00281	0.00782855	Hsero_3347 hypothetical protein 3838942:3839091 reverse	D - Cell cycle control, cell division, chromosome partitioning
>Hsero_3352	Hsero_3352	-2.48251	0.00109316	-1.23899	0.000321494	Hsero_3352 oxidoreductase protein 3842539:3843570 forward	O - Posttranslational modification, protein turnover, chaperones
>Hsero_3371	Hsero_3371	4.27374	6.16081e-16	2.09208	7.29983e-24	Hsero_3371 hypothetical protein 3862682:3863023 reverse	E - Amino acid transport and metabolism
>Hsero_3420	Hsero_3420	2.31698	8.0039e-06	1.17378	9.8345e-08	Hsero_3420 ABC-type uncharacterized transport system, duplicated ATPase component protein 3921502:3923091 reverse	J - Translation, ribosomal structure and biogenesis
>Hsero_3421	Hsero_3421	2.1408	0.0106155	1.11983	0.000165484	Hsero_3421 ABC-type uncharacterized transport system, permease component protein 3923088:3924134 reverse	C - Energy production and conversion
>Hsero_3431	Hsero_3431	-2.18776	0.0315184	-1.17447	0.0982553	Hsero_3431 hypothetical protein 3934490:3934705 reverse	L - DNA Replication, recombination and repair
>Hsero_3475	Hsero_3475	-2.07891	0.00190813	-1.12827	0.00541367	Hsero_3475 hypothetical protein 3991232:3991555 reverse	T;N - Signal transduction mechanisms;Cell motility
>Hsero_3476	Hsero_3476	-3.92916	1.55675e-12	-2.00618	3.1875e-10	Hsero_3476 hypothetical protein 3991740:3992075 reverse	T;N - Signal transduction mechanisms;Cell motility
>Hsero_3477	Hsero_3477	-4.05971	1.50614e-11	-2.08474	5.16513e-09	Hsero_3477 MoxR-like ATPase protein 3992131:3992367 reverse	T;N - Signal transduction mechanisms;Cell motility
>Hsero_3478	Hsero_3478	-3.4515	6.5091e-10	-1.78796	3.27101e-11	Hsero_3478 hypothetical protein 3992540:3992890 reverse	T;N - Signal transduction mechanisms;Cell motility
>Hsero_3493	Hsero_3493	-2.67384	1.81383e-09	-1.43917	1.07848e-09	Hsero_3493 hypothetical protein 4004041:4004694 reverse	U - Intracellular trafficking, secretion, and vesicular transport
>Hsero_3502	Hsero_3502	-2.7112	1.50834e-10	-1.43865	1.97002e-12	Hsero_3502 transcription regulator protein 4010559:4011662 reverse	P - Inorganic ion transport and metabolism
>Hsero_3505	Hsero_3505	-2.55879	0.00371285	-1.39456	0.00341706	Hsero_3505 transcription regulator protein 4013825:4014268 reverse	P - Inorganic ion transport and metabolism
>Hsero_3508	Hsero_3508	-2.67048	0.0192769	-1.38493	0.000434591	Hsero_3508 two component sensor histidine kinase protein 4017468:4018673 forward	P - Inorganic ion transport and metabolism
>Hsero_3510	Hsero_3510	-6.2444	0.0063695	-2.80677	0.0155638	Hsero_3510 transcription regulator protein 4019558:4019887 reverse	Q - Secondary metabolites biosynthesis, transport and catabolism
>Hsero_3521	Hsero_3521	-3.87915	0.0352566	-2.05505	2.22465e-05	Hsero_3521 aminotransferase class III protein 4028632:4029954 reverse	R - General function prediction only
>Hsero_3532	Hsero_3532	-2.06482	1.31661e-05	-1.05602	1.35098e-08	Hsero_3532 hypothetical protein 4046732:4047661 reverse	H - Coenzyme transport and metabolism
>Hsero_3539	Hsero_3539	-2.42359	0.0291135	-1.30293	0.00547409	Hsero_3539 hypothetical protein 4056767:4057486 forward	H - Coenzyme transport and metabolism
>Hsero_3540	Hsero_3540	-3.2422	3.12822e-05	-1.6738	4.677e-07	Hsero_3540 LysR family transcription regulator protein 4057518:4058369 reverse	E - Amino acid transport and metabolism
>Hsero_3541	Hsero_3541	-4.57482	3.48528e-15	-2.20064	6.85591e-17	Hsero_3541 hydrolase or acyltransferase protein 4058463:4059323 forward	E - Amino acid transport and metabolism
>Hsero_3548	Hsero_3548	2.92291	1.71594e-05	1.5114	2.38457e-09	Hsero_3548 response regulator containing a CheY-like receiver and a GGDEF domains protein 4067441:4069018 forward	F - Nucleotide transport and metabolism
>Hsero_3562	Hsero_3562	-2.30416	1.69744e-06	-1.20482	9.56325e-09	Hsero_3562 conserved hypothetical protein 4084711:4085181 forward	G - Carbohydrate transport and metabolism
>Hsero_3572	Hsero_3572	-2.97139	2.81972e-09	-1.56933	1.81101e-13	Hsero_3572 sulfurtransferase (Rhodanese-like) protein 4098725:4099606 forward	M;U - Cell wall
>Hsero_3589	Hsero_3589	-2.1397	0.000346818	-1.14826	0.000186508	Hsero_3589 conserved hypothetical protein 4117341:4117946 forward	trnL
>Hsero_3608	Hsero_3608	-2.07964	5.89027e-05	-1.05864	9.85549e-07	Hsero_3608 transcription regulator protein 4138895:4139959 reverse	trnL
>Hsero_3609	Hsero_3609	-2.63989	3.19424e-09	-1.40452	2.00132e-13	Hsero_3609 hypothetical protein 4140000:4140302 forward	trnL
>Hsero_3613	Hsero_3613	-2.20304	2.79086e-06	-1.14646	5.85953e-09	Hsero_3613 ADP-ribose pyrophosphatase protein 4144934:4145488 reverse	trnM
>Hsero_3615	Hsero_3615	4.40089	3.87235e-11	2.14221	3.09912e-15	Hsero_3615 hypothetical protein 4148501:4148899 forward	trnQ
>Hsero_3621	Hsero_3621	-1.99025	0.00128226	-1.00404	0.00346837	Hsero_3621 hypothetical protein 4154365:4154781 forward	trnR
>Hsero_3626	Hsero_3626	-3.19045	0.000379603	-1.7236	0.00259385	Hsero_3626 extracellular polysaccharide synthase protein 4158633:4158935 forward	trnS
>Hsero_3647	Hsero_3647	2.90089	1.18767e-05	1.53637	4.28209e-06	Hsero_3647 conserved hypothetical protein 4182562:4182783 forward	E - Amino acid transport and metabolism
>Hsero_3682	Hsero_3682	2.09246	5.81291e-06	1.05332	3.04202e-07	Hsero_3682 GGDEF family protein 4216276:4217250 reverse	T;N - Signal transduction mechanisms;Cell motility
>Hsero_3701	Hsero_3701	2.29101	0.00187135	1.18824	0.000584806	Hsero_3701 conserved hypothetical protein 4240233:4240907 forward	T;N - Signal transduction mechanisms;Cell motility
>Hsero_3704	Hsero_3704	2.07045	0.0134477	1.0979	0.0537084	Hsero_3704 acyl carrier protein 4242018:4242296 forward	G - Carbohydrate transport and metabolism
>Hsero_3706	Hsero_3706	2.33197	0.0244859	1.27792	2.63614e-05	Hsero_3706 AMP-binding enzyme family protein 4242878:4244638 forward	J - Translation, ribosomal structure and biogenesis
>Hsero_3707	Hsero_3707	3.15796	0.000732802	1.626	6.12675e-05	Hsero_3707 glycosyl transferase, group 2 family protein 4244635:4245423 forward	T - Signal transduction mechanisms
>Hsero_3708	Hsero_3708	3.07712	0.00605263	1.64291	3.18482e-05	Hsero_3708 acyltransferase protein 4245420:4246382 forward	J - Translation, ribosomal structure and biogenesis
>Hsero_3711	Hsero_3711	5.5692	1.46865e-05	2.5671	1.58822e-07	Hsero_3711 conserved hypothetical signal peptide protein 4248403:4249014 forward	H - Coenzyme transport and metabolism
>Hsero_3712	Hsero_3712	2.8187	0.0291135	1.54535	4.88943e-07	Hsero_3712 exporter protein 4249007:4251439 forward	H - Coenzyme transport and metabolism
>Hsero_3733	Hsero_3733	2.30332	0.0524755	1.21645	0.000914317	Hsero_3733 two component transmembrane sensor histidine kinase protein 4277291:4278655 forward	K;T - Transcription;Signal transduction mechanisms
>Hsero_3748	Hsero_3748	-7.65088	0.0251739	-3.39269	0.0337265	Hsero_3748 hypothetical protein 4297936:4298148 reverse	T - Signal transduction mechanisms
>Hsero_3754	Hsero_3754	-2.02512	0.00250417	-1.08798	0.00499396	Hsero_3754 hypothetical protein 4301882:4302157 reverse	J - Translation, ribosomal structure and biogenesis
>Hsero_3759	Hsero_3759	2.68246	0.0434794	1.48499	5.1182e-05	Hsero_3759 gluconate 2-dehydrogenase (acceptor) protein 4306281:4307780 forward	C - Energy production and conversion
>Hsero_3780	Hsero_3780	-2.26702	2.14843e-07	-1.18766	8.1237e-10	Hsero_3780 GGDEF domain containing protein 4332652:4334868 reverse	T - Signal transduction mechanisms
>Hsero_3790	Hsero_3790	2.02253	4.9009e-05	1.03889	1.22123e-05	Hsero_3790 conserved hypothetical protein 4344775:4345689 reverse	M - Cell wall
>Hsero_3799	Hsero_3799	-3.47253	2.76462e-06	-1.77495	0.000246634	Hsero_3799 hypothetical protein 4353665:4353955 reverse	M - Cell wall
>Hsero_3800	Hsero_3800	-2.47748	1.48854e-06	-1.30531	3.99284e-06	Hsero_3800 conserved hypothetical protein 4354239:4354466 reverse	M - Cell wall
>Hsero_3803	Hsero_3803	-2.02834	8.27196e-05	-1.0151	1.81404e-06	Hsero_3803 enzyme with a TIM-barrel fold protein 4356126:4356827 reverse	K - Transcription
>Hsero_3808	Hsero_3808	-2.09481	0.0111251	-1.14482	0.00114532	Hsero_3808 LysR family transcription regulator protein 4361049:4361951 forward	P - Inorganic ion transport and metabolism
>Hsero_3814	Hsero_3814	-3.40244	5.0603e-07	-1.83292	9.44699e-06	Hsero_3814 hypothetical protein 4368892:4369107 forward	D - Cell cycle control, cell division, chromosome partitioning
>Hsero_3862	Hsero_3862	-2.90327	3.4746e-05	-1.61213	5.53215e-07	Hsero_3862 D-2-hydroxyacid dehydrogenase protein 4421413:4422363 forward	C - Energy production and conversion
>Hsero_3877	Hsero_3877	-3.16432	5.84066e-08	-1.65118	2.72385e-10	Hsero_3877 fumarylacetoacetate hydrolase family protein 4438700:4439875 forward	R - General function prediction only
>Hsero_3879	Hsero_3879	2.02192	0.00127072	1.04961	0.000796826	Hsero_3879 gluconolactonase protein 4440800:4441708 forward	G - Carbohydrate transport and metabolism
>Hsero_3880	Hsero_3880	2.45131	5.6447e-08	1.30884	2.96123e-08	Hsero_3880 signal peptide protein 4441878:4442432 forward	S - Function unknown
>Hsero_3897	Hsero_3897	-2.59037	0.0526716	-1.45968	0.00345342	Hsero_3897 short-chain dehydrogenase protein 4458100:4458873 reverse	I;Q;R - Lipid transport and metabolism;Secondary metabolites biosynthesis, transport and catabolism;General function prediction only
>Hsero_3907	Hsero_3907	-2.49038	0.000125969	-1.34376	0.000147836	Hsero_3907 transmembrane protein 4471372:4471863 reverse	S - Function unknown
>Hsero_3927	Hsero_3927	-49.0238	2.33662e-41	-5.84358	8.81262e-17	Hsero_3927 conserved hypothetical protein 4498035:4498352 reverse	S - Function unknown
>Hsero_3928	Hsero_3928	-5.71151	0.000158574	-2.6056	1.72587e-07	Hsero_3928 LysR family transcription regulator protein 4498510:4499421 forward	K - Transcription
>Hsero_3962	Hsero_3962	2.16084	0.000126224	1.05617	8.60002e-05	Hsero_3962 permease of the major facilitator superfamily protein 4542708:4543904 reverse	G;E;P;R - Carbohydrate transport and metabolism;Amino acid transport and metabolism;Inorganic ion transport and metabolism;General function prediction only
>Hsero_3968	Hsero_3968	-2.59407	2.80283e-08	-1.37523	1.1626e-12	Hsero_3968 sugar phosphate isomerase (involved in capsule formation) protein 4554244:4555272 forward	M - Cell wall
>Hsero_3977	Hsero_3977	-2.08758	0.00145333	-1.03742	0.000487001	Hsero_3977 short-chain alcohol dehydrogenase protein 4561291:4562058 reverse	I;Q;R - Lipid transport and metabolism;Secondary metabolites biosynthesis, transport and catabolism;General function prediction only
>Hsero_3994	Hsero_3994	2.44828	9.7697e-05	1.31257	7.44328e-06	Hsero_3994 transcription regulator, LysR family protein 4581055:4582026 reverse	K - Transcription
>Hsero_4024	Hsero_4024	3.68142	4.7175e-08	1.85897	2.24447e-11	Hsero_4024 ABC-type sugar transport system, periplasmic component protein 4614091:4615200 reverse	G - Carbohydrate transport and metabolism
>Hsero_4038	Hsero_4038	2.47404	0.0526716	1.38689	0.0155241	Hsero_4038 lipoprotein 4635075:4635677 reverse	S - Function unknown
>Hsero_4082	Hsero_4082	-3.22099	3.30015e-05	-1.74821	5.55739e-05	Hsero_4082 conserved hypothetical protein 4673741:4674280 reverse	S - Function unknown
>Hsero_4083	Hsero_4083	-3.20088	0.00190338	-1.67176	0.00786317	Hsero_4083 conserved hypothetical protein 4674459:4674794 forward	S - Function unknown
>Hsero_4088	Hsero_4088	-2.58078	0.0291135	-1.32696	0.037449	Hsero_4088 hypothetical protein 4682392:4682766 forward	S - Function unknown
>Hsero_4100	Hsero_4100	-2.92257	1.88172e-09	-1.52002	1.19651e-06	Hsero_4100 conserved hypothetical protein 4696578:4696931 forward	S - Function unknown
>Hsero_4102	Hsero_4102	-2.4827	0.00438261	-1.42076	3.33461e-05	Hsero_4102 bacteriophage integrase/recombinase protein 4698545:4699810 forward	L - DNA Replication, recombination and repair
>Hsero_4105	Hsero_4105	-2.8715	0.00063362	-1.48295	0.00210046	Hsero_4105 conserved hypothetical protein 4703607:4704062 forward	S - Function unknown
>Hsero_4110	Hsero_4110	-2.69262	0.00167137	-1.39238	8.60525e-05	Hsero_4110 LysR family transcription regulator protein 4710144:4711061 reverse	K - Transcription
>Hsero_4151	Hsero_4151	-2.19934	1.00478e-05	-1.14353	6.47069e-08	Hsero_4151 lipoprotein 4752953:4753543 reverse	R - General function prediction only
>Hsero_4173	Hsero_4173	2.06249	0.0153689	1.03128	0.00113278	Hsero_4173 conserved hypothetical protein 4772449:4773309 reverse	S - Function unknown
>Hsero_4177	Hsero_4177	3.9181	0.00724125	2.0301	0.000467285	Hsero_4177 PP-loop superfamily ATPase protein 4776849:4777640 forward	R - General function prediction only
>Hsero_4192	Hsero_4192	-2.00366	8.21506e-05	-1.04109	0.00314426	Hsero_4192 hypothetical protein 4797839:4798021 reverse	S - Function unknown
>Hsero_4195	Hsero_4195	-2.74303	3.01186e-09	-1.45533	4.62598e-15	Hsero_4195 dehydrogenase protein 4800485:4801543 forward	R - General function prediction only
>Hsero_4196	Hsero_4196	-3.042	1.13075e-10	-1.60567	8.54203e-16	Hsero_4196 acetyltransferase (isoleucine patch superfamily) protein 4801547:4802113 forward	R - General function prediction only
>Hsero_4201	Hsero_4201	-3.50387	1.56781e-14	-1.81228	1.97218e-24	Hsero_4201 acetyltransferase protein 4807398:4807937 forward	R - General function prediction only
>Hsero_4205	Hsero_4205	-5.89203	5.02248e-18	-2.57124	1.35518e-27	Hsero_4205 conserved hypothetical protein 4810481:4811197 forward	S - Function unknown
>Hsero_4207	Hsero_4207	-3.09372	1.17099e-09	-1.63044	1.59667e-13	Hsero_4207 hypothetical protein 4812098:4812700 forward	S - Function unknown
>Hsero_4210	Hsero_4210	-3.75418	6.72497e-14	-1.9336	1.98652e-18	Hsero_4210 lipopolysaccharide biosynthesis protein 4814063:4815463 forward	R - General function prediction only
>Hsero_4211	Hsero_4211	-3.92397	4.10623e-14	-1.96881	4.20567e-22	Hsero_4211 hypothetical protein 4815587:4816795 forward	S - Function unknown
>Hsero_4214	Hsero_4214	-2.49264	8.11302e-07	-1.32719	7.61637e-08	Hsero_4214 conserved hypothetical protein 4819775:4820752 forward	S - Function unknown
>Hsero_4216	Hsero_4216	-2.90968	1.18801e-10	-1.51797	3.11749e-11	Hsero_4216 glycosyl transferase protein 4822694:4823896 forward	M - Cell wall
>Hsero_4221	Hsero_4221	-2.92039	1.31709e-09	-1.55796	5.84017e-14	Hsero_4221 galactosyltransferase protein 4828194:4828754 forward	M - Cell wall
>Hsero_4226	Hsero_4226	4.29483	1.62122e-12	2.1236	9.88638e-15	Hsero_4226 hypothetical protein 4834259:4834606 forward	S - Function unknown
>Hsero_4237	Hsero_4237	3.24549	2.75754e-06	1.68809	3.87675e-08	Hsero_4237 5'-nucleotidase protein 4842707:4843657 forward	F - Nucleotide transport and metabolism
>Hsero_4241	Hsero_4241	2.13142	6.14283e-06	1.09109	6.00899e-11	Hsero_4241 conserved hypothetical protein 4846704:4848266 forward	S - Function unknown
>Hsero_4249	Hsero_4249	2.2001	3.08604e-05	1.1975	2.3274e-05	Hsero_4249 GntR family transcription regulator protein 4862115:4862864 forward	K - Transcription
>Hsero_4250	Hsero_4250	2.57119	0.00188184	1.32095	0.00022874	Hsero_4250 ABC-type amino acid transport/signal transduction systems, periplasmic component/domain protein 4862922:4863704 forward	T;E - Signal transduction mechanisms;Amino acid transport and metabolism
>Hsero_4255	Hsero_4255	8.67605	8.28271e-16	3.14472	2.74715e-21	Hsero_4255 transcription regulator protein 4868619:4869356 forward	K - Transcription
>Hsero_4257	Hsero_4257	2.69994	0.00152891	1.39339	0.000316535	Hsero_4257 hydantoin racemase protein 4871055:4871789 forward	E - Amino acid transport and metabolism
>Hsero_4260	Hsero_4260	2.53728	0.0358899	1.33185	0.000865956	Hsero_4260 porin precursor transmembrane protein 4875656:4876738 forward	M - Cell wall
>Hsero_4269	Hsero_4269	-2.2869	2.95908e-06	-1.17173	3.96208e-05	Hsero_4269 plasmid maintenance system killer protein 4885128:4885526 reverse	R - General function prediction only
>Hsero_4279	Hsero_4279	-2.47	0.0168148	-1.36821	0.000189472	Hsero_4279 cytochrome C551 peroxidase protein 4896725:4897732 reverse	P - Inorganic ion transport and metabolism
>Hsero_4288	Hsero_4288	-2.67117	0.000821276	-1.45915	0.00296828	Hsero_4288 transmembrane protein 4906154:4906507 reverse	S - Function unknown
>Hsero_4299	Hsero_4299	-2.14851	0.000879994	-1.07731	0.000329773	Hsero_4299 HAD superfamily hydrolase protein 4918181:4918918 reverse	R - General function prediction only
>Hsero_4305	Hsero_4305	-2.27138	0.00467838	-1.21411	0.000344913	Hsero_4305 transmembrane protein 4923618:4924760 forward	S - Function unknown
>Hsero_4343	Hsero_4343	3.14258	1.32456e-10	1.65435	6.52726e-17	Hsero_4343 conserved hypothetical protein 4970919:4971572 forward	R - General function prediction only
>Hsero_4346	Hsero_4346	-2.06118	0.0473355	-1.064	0.00427279	Hsero_4346 LysR family transcription regulator protein 4973949:4974881 reverse	K - Transcription
>Hsero_4373	Hsero_4373	2.19278	0.00108922	1.14766	2.49023e-05	Hsero_4373 LysR family transcription regulator protein 5004343:5005344 reverse	K - Transcription
>Hsero_4401	Hsero_4401	-2.39847	0.00801268	-1.2301	0.0251205	Hsero_4401 conserved hypothetical protein 5033485:5033802 forward	S - Function unknown
>Hsero_4416	Hsero_4416	2.50793	2.45669e-06	1.36378	7.84875e-07	Hsero_4416 phospho-sugar nucleotidyltransferase protein 5046546:5047268 forward	J;M - Translation, ribosomal structure and biogenesis;Cell wall
>Hsero_4419	Hsero_4419	3.08056	8.38151e-09	1.60507	8.09769e-11	Hsero_4419 hypothetical protein 5048618:5049766 forward	S - Function unknown
>Hsero_4439	Hsero_4439	3.03469	0.000480797	1.67131	4.78541e-05	Hsero_4439 conserved hypothetical protein 5073872:5074507 forward	S - Function unknown
>Hsero_4456	Hsero_4456	2.50869	0.0358899	1.43817	0.115299	Hsero_4456 permease of the major facilitator superfamily protein 5092965:5094302 reverse	G;E;P;R - Carbohydrate transport and metabolism;Amino acid transport and metabolism;Inorganic ion transport and metabolism;General function prediction only
>Hsero_4457	Hsero_4457	4.55633	0.0118792	2.26596	2.37981e-05	Hsero_4457 amidohydrolase 2 (2-pyrone-4,6-dicarboxylic acid hydrolase) protein 5094314:5095261 reverse	R - General function prediction only
>Hsero_4467	Hsero_4467	-2.51408	8.64266e-08	-1.31588	3.167e-07	Hsero_4467 conserved hypothetical protein 5107343:5107921 reverse	S - Function unknown
>Hsero_4499	Hsero_4499	2.05697	0.00473801	1.04165	0.000701817	Hsero_4499 metal-dependent hydrolase of the TIM-barrel fold protein 5147388:5148287 forward	R - General function prediction only
>Hsero_4510	Hsero_4510	2.72112	0.000435648	1.47145	2.13659e-07	Hsero_4510 transmembrane efflux protein 5169390:5170625 reverse	R - General function prediction only
>Hsero_4525	Hsero_4525	-2.0247	0.0243619	-1.02314	0.00197913	Hsero_4525 AraC family transcription regulator protein 5184100:5184999 reverse	K - Transcription
>Hsero_4528	Hsero_4528	-2.14481	0.00952856	-1.10606	0.000903509	Hsero_4528 LysR family transcription regulator protein 5186418:5187323 forward	K - Transcription
>Hsero_4531	Hsero_4531	-5.00419	0.000314841	-2.44158	1.26741e-07	Hsero_4531 transmembrane outer membrane porin signal peptide protein 5189818:5190882 reverse	M - Cell wall
>Hsero_4543	Hsero_4543	2.95722	0.000419978	1.59184	7.82457e-09	Hsero_4543 methyl-accepting chemotaxis transmembrane protein 5206342:5208138 forward	T;N - Signal transduction mechanisms;Cell motility
>Hsero_4578	Hsero_4578	-4.31774	2.6008e-05	-2.09411	5.36923e-07	Hsero_4578 cysteine hydrolases superfamily protein 5250693:5251556 reverse	R - General function prediction only
>Hsero_4599	Hsero_4599	-2.4344	1.90504e-05	-1.24501	0.000205896	Hsero_4599 transcription regulator protein 5276464:5276946 reverse	K - Transcription
>Hsero_4600	Hsero_4600	-2.78669	2.83564e-07	-1.42882	4.72451e-05	Hsero_4600 conserved hypothetical protein 5276948:5277244 reverse	S - Function unknown
>Hsero_4615	Hsero_4615	2.94722	3.78255e-09	1.54921	2.28741e-13	Hsero_4615 methyl-accepting chemotaxis protein I, serine sensor receptor protein 5296157:5297707 reverse	T;N - Signal transduction mechanisms;Cell motility
>Hsero_4639	Hsero_4639	-2.11925	0.000531851	-1.04529	0.000648476	Hsero_4639 transcription regulator protein 5322538:5323170 forward	K - Transcription
>Hsero_4647	Hsero_4647	20.0445	1.67022e-33	4.35314	7.61882e-57	Hsero_4647 omega-amino acid/pyruvate aminotransferase protein 5332623:5333951 forward	H - Coenzyme transport and metabolism
>Hsero_4648	Hsero_4648	13.039	1.09096e-27	3.72557	1.36366e-48	Hsero_4648 methylmalonate-semialdehyde dehydrogenase protein 5333979:5335472 forward	C - Energy production and conversion
>Hsero_4668	Hsero_4668	2.49735	0.00153464	1.30674	0.000317836	Hsero_4668 methyltransferase protein 5358765:5359700 reverse	R - General function prediction only
>Hsero_4670	Hsero_4670	-2.41841	1.87113e-05	-1.31422	9.46946e-05	Hsero_4670 archaeal Holliday junction resolvase-like protein 5361013:5361381 forward	L - DNA Replication, recombination and repair
>Hsero_4673	Hsero_4673	-2.00852	0.0083395	-1.02046	0.0728265	Hsero_4673 thioredoxin protein 5362903:5363430 forward	O;C - Posttranslational modification, protein turnover, chaperones;Energy production and conversion
>Hsero_4690	Hsero_4690	2.30212	0.0338032	1.18472	0.000115242	Hsero_4690 acetyl/propionyl-CoA carboxylase, beta subunit, protein 5379309:5380943 forward	I - Lipid transport and metabolism
>Hsero_4693	Hsero_4693	2.82793	0.0136447	1.4715	0.00358097	Hsero_4693 conserved hypothetical protein 5383962:5384516 forward	S - Function unknown
>Hsero_4698	Hsero_4698	-2.2343	1.68106e-05	-1.16095	2.50191e-05	Hsero_4698 two component response regulator protein 5389925:5390524 forward	T - Signal transduction mechanisms
>Hsero_4740	Hsero_4740	-3.98504	6.98701e-07	-1.98771	0.000892322	Hsero_4740 conserved hypothetical protein 5436108:5436608 reverse	S - Function unknown
>Hsero_4744	Hsero_4744	-2.3374	3.11432e-06	-1.21841	1.14193e-07	Hsero_4744 HD-GYP domain containing protein 5441446:5442651 forward	T - Signal transduction mechanisms
>Hsero_4750	Hsero_4750	-3.76507	4.08287e-08	-1.99919	8.99807e-06	Hsero_4750 hypothetical protein 5446406:5446732 forward	S - Function unknown
>Hsero_4759	Hsero_4759	-2.76534	0.000272712	-1.43443	0.000319382	Hsero_4759 conserved hypothetical protein 5456102:5456671 forward	S - Function unknown
>Hsero_4763	Hsero_4763	-4.62404	2.04506e-06	-2.24806	2.00985e-08	Hsero_4763 transcription regulator protein 5461638:5462342 forward	K - Transcription
>Hsero_4764	Hsero_4764	-3.35088	0.00234028	-1.83556	2.08403e-05	Hsero_4764 transporter permease protein 5462405:5463340 forward	R - General function prediction only
>Hsero_4770	Hsero_4770	-2.63938	1.01487e-07	-1.42831	5.08902e-08	Hsero_4770 filamentation induced by cAMP (Fic/DOC family) protein 5471730:5472479 reverse	D - Cell cycle control, cell division, chromosome partitioning
>Hsero_4776	Hsero_4776	-2.08433	0.0318121	-1.04669	0.0121868	Hsero_4776 amidophosphoribosyltransferase protein 5476395:5476973 forward	R - General function prediction only
>Hsero_4778	Hsero_4778	2.39864	2.02183e-06	1.26994	3.33167e-09	Hsero_4778 branched-chain amino acid aminotransferase/4-amino-4-deoxychorismate lyase protein 5477597:5478445 reverse	E;H - Amino acid transport and metabolism;Coenzyme transport and metabolism
>Hsero_4799	Hsero_4799	-4.07703	1.80879e-07	-2.03169	7.02652e-10	Hsero_4799 LysR family transcription regulator protein 5505672:5506556 forward	K - Transcription
>Hsero_4802	Hsero_4802	-2.49666	0.000511905	-1.32751	1.56899e-05	Hsero_4802 LysR family transcription regulator protein 5510187:5511146 reverse	K - Transcription
>Hsero_4803	Hsero_4803	-2.84159	5.46166e-10	-1.51004	8.02982e-13	Hsero_4803 conserved hypothetical protein 5512154:5512471 forward	S - Function unknown
>Hsero_1965	htpX_1	-2.46942	0.000132567	-1.27019	1.1492e-05	htpX heat shock HtpX protein 2223188:2224066 forward	O - Posttranslational modification, protein turnover, chaperones
>Hsero_3280	htpX_2	-2.40933	1.7006e-06	-1.27423	5.36752e-09	htpX heat shock (with chaperone function) protein 3757560:3758435 reverse	O - Posttranslational modification, protein turnover, chaperones
>Hsero_4291	htrB_1	2.43564	0.000778723	1.30377	4.27607e-05	htrB lauroyl/myristoyl acyltransferase protein 4909735:4910583 forward	M - Cell wall
>Hsero_1824	ibpA	-4.63172	8.96727e-16	-2.23524	8.67016e-22	ibpA molecular chaperone (16 kDa) heat shock protein A 2060364:2060816 forward	O - Posttranslational modification, protein turnover, chaperones
>Hsero_2515	icd_2	2.57957	9.60731e-08	1.39585	8.5562e-13	icd isocitrate dehydrogenase (NADP) protein 2865719:2867947 forward	C - Energy production and conversion
>Hsero_1983	ihfA	-3.4979	2.62027e-13	-1.81259	9.4293e-19	ihfA integration host factor alpha-subunit protein 2241549:2241863 forward	L - DNA Replication, recombination and repair
>Hsero_3335	ilvD	-2.05384	0.00728186	-1.06256	1.72244e-05	ilvD dihydroxyacid dehydratase/phosphogluconate dehydratase protein 3823822:3825558 forward	G;E - Carbohydrate transport and metabolism;Amino acid transport and metabolism
>Hsero_0360	infA_2	-2.12706	0.000196218	-1.13786	0.00281793	infA translation initiation factor IF-1 protein 395922:396185 forward	J - Translation, ribosomal structure and biogenesis
>Hsero_3918	ipk	2.14011	1.43614e-05	1.10387	6.41022e-08	ipk 4-diphosphocytidyl-2C-methyl-D-erythritol kinase protein 4482962:4483831 forward	I - Lipid transport and metabolism
>Hsero_3143	iscU	-2.92428	2.09717e-06	-1.56635	9.64919e-08	iscU FeS cluster assembly scaffold protein 3599064:3599462 reverse	C - Energy production and conversion
>Hsero_4141	kdtB	-2.12818	6.97516e-06	-1.09197	3.74831e-05	kdtB phosphopantetheine adenylyltransferase (pantetheine-Phosphate adenylyltransferase) protein 4742787:4743269 reverse	H - Coenzyme transport and metabolism
>Hsero_0180	livF_1	2.15996	0.035306	1.23537	0.00853014	livF ABC-type branched-chain amino acid transport system, ATPase component protein 187220:187945 forward	E - Amino acid transport and metabolism
>Hsero_3997	livG_8	-3.75904	0.00724125	-1.96457	0.000420579	livG ABC-type branched-chain amino acid transport system, ATPase component protein 4584333:4585106 reverse	E - Amino acid transport and metabolism
>Hsero_1786	livH_4	3.08052	0.00054911	1.62316	1.25356e-06	livH ABC-type branched-chain amino acid transport system, permease component protein 2018270:2019160 forward	E - Amino acid transport and metabolism
>Hsero_2248	livH_5	-2.05472	0.0215309	-0.999078	0.00313005	livH ABC-type branched-chain amino acid transport system, permease component protein 2536058:2536993 forward	E - Amino acid transport and metabolism
>Hsero_1662	livK_3	2.53547	1.24728e-07	1.35242	2.81514e-12	livK ABC-type branched-chain amino acid transport system, periplasmic component protein 1883635:1884756 forward	E - Amino acid transport and metabolism
>Hsero_3465	livK_5	2.89544	1.92157e-10	1.53667	2.77682e-19	livK ABC-type branched-chain amino acid transport system, periplasmic component protein 3980128:3981270 forward	E - Amino acid transport and metabolism
>Hsero_2594	lldD_2	-12.9421	8.66198e-27	-3.71728	2.74262e-40	lldD L-lactate dehydrogenase protein 2960702:2961844 forward	C - Energy production and conversion
>Hsero_1455	lpdA_1	2.55383	4.87412e-09	1.35214	4.76113e-17	lpdA 2-oxoglutarate dehydrogenase, E3 component, lipoamide dehydrogenase protein 1677210:1679000 forward	C - Energy production and conversion
>Hsero_2967	lpdA_2	2.00196	8.94279e-05	1.01082	1.22247e-07	lpdA 2-oxoglutarate dehydrogenase, E3 component, lipoamide dehydrogenase protein 3376898:3378325 reverse	C - Energy production and conversion
>Hsero_4206	lpxD_2	-4.91042	4.49877e-18	-2.29801	9.50661e-32	lpxD UDP-3-O-[3-hydroxymyristoyl] glucosamine N-acyltransferase protein 4811190:4812098 forward	M - Cell wall
>Hsero_1685	lrp_2	-4.48832	4.80543e-10	-2.10832	2.07351e-08	lrp leucine-responsive regulatory DNA-binding transcription regulator protein 1908671:1909159 forward	K - Transcription
>Hsero_3360	maeB_2	2.06504	5.58364e-05	1.0588	1.30413e-08	maeB NADP-dependent malic enzyme oxidoreductase protein 3851422:3853734 reverse	C - Energy production and conversion
>Hsero_3933	mdoG_2	-2.5058	0.00912753	-1.42373	1.08607e-05	mdoG periplasmic glucans biosynthesis protein 4505338:4506972 forward	G - Carbohydrate transport and metabolism
>Hsero_4202	mesJ_2	-3.70827	1.2758e-11	-1.90473	7.18301e-18	mesJ ATPase of the PP-loop superfamily implicated in cell cycle control protein 4807883:4809115 forward	D - Cell cycle control, cell division, chromosome partitioning
>Hsero_1606	mhpC	-2.57647	3.14469e-07	-1.39065	9.3347e-09	mhpC alpha/beta hydrolase superfamily hydrolase/acyltransferase protein 1832766:1833668 reverse	R - General function prediction only
>Hsero_1118	mhpD_1	-2.15416	0.00217756	-1.12716	2.84688e-05	mhpD 2-keto-4-pentenoate hydratase/2-oxohepta-3-ene-1,7-dioic acid hydratase protein 1272874:1274220 forward	Q - Secondary metabolites biosynthesis, transport and catabolism
>Hsero_1264	mhpD_2	3.20997	0.00297033	1.77609	0.000116237	mhpD 2-keto-4-pentenoate hydratase/2-oxohepta-3-ene-1,7-dioic acid hydratase (catechol pathway) protein 1436087:1436932 reverse	Q - Secondary metabolites biosynthesis, transport and catabolism
>Hsero_0987	mltB	3.49286	2.76904e-05	1.78052	2.71266e-07	mltB membrane-bound lytic peptidoglycan transglycosylase B protein 1087653:1088762 reverse	M - Cell wall
>Hsero_2115	modC1	-2.29015	0.00801268	-1.28054	0.00302713	modC1 ABC-type sulfate/molybdate transport systems, ATPase component protein 2380684:2381352 reverse	P - Inorganic ion transport and metabolism
>Hsero_4225	mqo	4.58855	9.85853e-11	2.21476	1.70057e-16	mqo malate:quinone oxidoreductase protein 4832515:4834164 reverse	R - General function prediction only
>Hsero_3082	mrp	2.14324	3.86193e-05	1.11819	3.05361e-06	mrp ATPase involved in chromosome partitioning protein 3535804:3536892 reverse	D - Cell cycle control, cell division, chromosome partitioning
>Hsero_4502	murA_2	2.28423	0.00790633	1.20213	3.74375e-05	murA UDP-N-acetylglucosamine enolpyruvyl transferase protein 5151239:5152540 forward	M - Cell wall
>Hsero_4688	nahD_3	2.74875	0.000135944	1.48075	3.64789e-05	nahD 2-hydroxychromene-2-carboxylate isomerase protein 5378219:5378821 forward	Q - Secondary metabolites biosynthesis, transport and catabolism
>Hsero_3638	narK1	-2.00681	0.000668326	-1.0468	0.000218822	narK1 nitrite/nitrate transporter protein 4169190:4170455 forward	P - Inorganic ion transport and metabolism
>Hsero_0413	nifR3	2.15993	2.71295e-06	1.11705	1.67707e-07	nifR3 tRNA-dihydrouridine synthase protein or NifR3-like protein 447600:448622 forward	J - Translation, ribosomal structure and biogenesis
>Hsero_2507	norR	-4.5483	0.000195309	-2.19736	4.30556e-10	norR sigma-54 dependent transcription regulator (nitric oxide sensor) protein 2858024:2859604 reverse	K - Transcription
>Hsero_3125	ntrC	2.6392	3.76315e-06	1.43975	3.84833e-10	ntrC nitrogen assimilation transcription activator protein 3582917:3584419 reverse	T - Signal transduction mechanisms
>Hsero_2242	ompC_3	2.12286	4.8779e-06	1.08484	5.33825e-07	ompC outer membrane porin protein 2530564:2531688 reverse	M - Cell wall
>Hsero_4536	ompR_3	-2.67419	1.39385e-08	-1.41538	2.60025e-11	ompR two component transcription regulator protein 5196666:5197340 forward	K;T - Transcription;Signal transduction mechanisms
>Hsero_4738	osmY	-2.01623	0.01883	-1.07779	0.0344112	osmY hyperosmotically inducible periplasmic protein 5434091:5434429 reverse	R - General function prediction only
>Hsero_0194	otsB	-2.2465	5.28842e-06	-1.16554	4.10575e-08	otsB trehalose-6-phosphate phophatase, biosynthetic, protein 205855:206601 forward	G - Carbohydrate transport and metabolism
>Hsero_0697	panD	-2.42259	0.000278829	-1.34564	0.000834377	panD aspartate 1-decarboxylase precursor protein 758892:759254 forward	H - Coenzyme transport and metabolism
>Hsero_0682	pdxH	-2.03921	7.75596e-05	-1.04577	6.55068e-05	pdxH pyridoxamine 5'-phosphate oxidase protein 746866:747504 reverse	H - Coenzyme transport and metabolism
>Hsero_1026	pecM	2.19587	0.0412229	1.16167	0.002964	pecM regulator protein PecM 1135358:1136230 reverse	G;E;R - Carbohydrate transport and metabolism;Amino acid transport and metabolism;General function prediction only
>Hsero_2625	phaC_2	2.18057	0.000444941	1.14341	1.02742e-07	phaC poly(3-hydroxyalkanoate) synthetase protein 2994001:2996499 reverse	I - Lipid transport and metabolism
>Hsero_0256	phbA	2.50526	2.16811e-07	1.31614	1.29295e-12	phbA acetyl-CoA acyltransferase protein 266442:267638 forward	I - Lipid transport and metabolism
>Hsero_0433	pheA	6.677	0.00420216	3.05725	0.000301028	pheA chorismate mutase protein 469562:470131 reverse	E - Amino acid transport and metabolism
>Hsero_1982	pheT	-2.13285	8.58234e-06	-1.11207	1.84263e-07	pheT phenylalanyl-tRNA synthetase beta chain protein 2238959:2241385 forward	J - Translation, ribosomal structure and biogenesis
>Hsero_2718	phnA	2.38289	1.38532e-05	1.24993	1.95421e-06	phnA alkylphosphonate uptake protein 3097865:3098203 reverse	P - Inorganic ion transport and metabolism
>Hsero_0580	phoA	6.677	0.00420216	3.15979	0.000301028	phoA alkaline phosphatase D protein 638054:639682 forward	P - Inorganic ion transport and metabolism
>Hsero_1260	phoB_1	2.38289	1.38532e-05	1.24993	1.95421e-06	phoB phosphate regulon two-component response regulator transcription regulator protein 1430840:1431577 forward	P - Inorganic ion transport and metabolism
>Hsero_0722	phoH_1	2.08719	0.00151358	1.12943	0.000122874	phoH phosphate starvation-inducible ATPase protein 788068:789189 reverse	T - Signal transduction mechanisms
>Hsero_3841	pilI	-8.71477	2.03058e-08	-3.23108	2.76877e-09	pilI twitching motility protein 4401410:4401994 reverse	T;N - Signal transduction mechanisms;Cell motility
>Hsero_1857	pmbA	2.35716	3.93119e-06	1.25233	1.77475e-09	pmbA Zn-dependent protease protein 2105679:2107043 forward	R - General function prediction only
>Hsero_4577	pncB_2	-3.19621	0.00460018	-1.71715	6.40289e-06	pncB nicotinic acid phosphoribosyltransferase protein 5249460:5250662 reverse	H - Coenzyme transport and metabolism
>Hsero_1755	pnp	2.73592	8.73645e-09	1.49179	4.56218e-11	pnp polyribonucleotide nucleotidyltransferase protein 1985306:1987444 forward	J - Translation, ribosomal structure and biogenesis
>Hsero_2440	polB	-2.23719	0.000663016	-1.14738	1.3859e-07	polB DNA polymerase II protein 2769808:2772180 reverse	L - DNA Replication, recombination and repair
>Hsero_1081	potA_2	2.59119	0.00063581	1.40299	1.36702e-06	potA ABC-type spermidine/putrescine transport systems, ATPase component protein 1194994:1196124 reverse	E - Amino acid transport and metabolism
>Hsero_3313	potA_3	-2.40717	0.00957835	-1.31212	3.80142e-05	potA ABC-type spermidine/putrescine transport system, ATPase component protein 3798822:3800126 forward	E - Amino acid transport and metabolism
>Hsero_4532	potA_4	-5.75404	0.0129846	-2.66759	1.51634e-05	potA ABC-type spermidine/putrescine transport systems, ATPase component protein 5191042:5192130 reverse	E - Amino acid transport and metabolism
>Hsero_1080	potD	4.625	0.00411075	2.29925	6.2995e-07	potD ABC-type spermidine/putrescine transport system, periplasmic protein protein 1193716:1194759 reverse	E - Amino acid transport and metabolism
>Hsero_2919	prfC	2.41658	0.000778723	1.37082	3.723e-06	prfC peptide chain release factor 3 (RF-3) protein 3315443:3317035 forward	J - Translation, ribosomal structure and biogenesis
>Hsero_3120	prpB	9.68545	1.05997e-25	3.30261	1.3504e-48	prpB carboxyphosphonoenolpyruvate phosphonomutase protein 3576236:3577126 reverse	G - Carbohydrate transport and metabolism
>Hsero_3119	prpC_2	11.0146	3.14374e-18	3.46372	5.78406e-31	prpC methylcitrate synthase (Citrate synthase 2) protein 3575020:3576174 reverse	C - Energy production and conversion
>Hsero_3117	prpE	3.7175	3.42522e-05	1.9388	2.23431e-12	prpE propionyl-CoA ligase protein 3572154:3574040 reverse	I - Lipid transport and metabolism
>Hsero_3920	prsA	2.70694	1.23046e-07	1.47083	3.10453e-10	prsA phosphoribosylpyrophosphate synthetase protein 4484113:4485063 forward	F - Nucleotide transport and metabolism
>Hsero_1877	psiF	2.18169	1.9574e-05	1.12722	6.73579e-06	psiF phosphate starvation-inducible protein 2127806:2128105 reverse	P - Inorganic ion transport and metabolism
>Hsero_1494	ptxS	-2.99133	1.11277e-10	-1.58403	2.11243e-18	ptxS LacI family transcription regulator protein 1717696:1718844 forward	K - Transcription
>Hsero_0673	purC	2.223	4.54388e-05	1.19043	3.92576e-06	purC phosphoribosylaminoimidazole-succinocarboxamide synthase protein 737213:738109 forward	F - Nucleotide transport and metabolism
>Hsero_0633	purM	2.34748	3.46844e-07	1.21343	4.33315e-09	purM phosphoribosylformylglycinamidine cyclo-ligase (AirS) protein 692323:693366 forward	F - Nucleotide transport and metabolism
>Hsero_1593	purU	2.0392	0.00535476	1.00929	0.00182788	purU formyltetrahydrofolate deformylase protein 1822564:1823433 forward	F - Nucleotide transport and metabolism
>Hsero_0936	qbdB_2	-4.21185	2.89527e-08	-2.07492	6.5584e-05	qbdB quinohemoprotein alcohol dehydrogenase protein 1020891:1021841 reverse	V - Defense mechanisms
>Hsero_1020	rbsK	-5.0964	0.00741663	-2.65195	4.40406e-05	rbsK ribokinase protein 1128303:1129262 reverse	G - Carbohydrate transport and metabolism
>Hsero_0656	recX	-2.61004	2.47218e-07	-1.40421	3.07335e-06	recX RecA-regulatory protein 721392:721856 forward	R - General function prediction only
>Hsero_4217	rfaG	-2.49704	1.88151e-07	-1.32352	4.48982e-13	rfaG glycosyltransferase group 1 protein 4823904:4825127 forward	M - Cell wall
>Hsero_3568	rfaJ_1	2.7837	0.00398065	1.56606	6.1948e-05	rfaJ UDP-glucose:(glucosyl) LPS alpha 1,3-glucosyltransferase WaaO protein 4091627:4092613 forward	M - Cell wall
>Hsero_4218	rfbD	-3.0074	1.10516e-08	-1.60312	1.3303e-12	rfbD dTDP-4-dehydrorhamnose reductase protein 4825124:4825981 forward	M - Cell wall
>Hsero_1876	rhtB_2	3.93886	0.000833542	2.04243	2.25503e-05	rhtB threonine efflux protein 2127074:2127733 forward	E - Amino acid transport and metabolism
>Hsero_1967	ribH_1	-3.44486	0.0352566	-1.91965	0.0100444	ribH 6,7-dimethyl-8-ribityllumazine synthase (riboflavin synthase beta chain) protein 2226203:2226712 forward	H - Coenzyme transport and metabolism
>Hsero_2154	risA	-2.0677	1.27197e-05	-1.0536	1.76782e-08	risA oxidative stress resistance two component response regulator protein 2419416:2420177 reverse	K;T - Transcription;Signal transduction mechanisms
>Hsero_2688	rluA	-2.01888	0.0068791	-1.00595	0.000847707	rluA 23S RNA-specific pseudouridylate synthase protease protein 3066969:3067868 reverse	J - Translation, ribosomal structure and biogenesis
>Hsero_1936	rnc	-2.36943	1.57978e-06	-1.24484	4.9302e-09	rnc dsRNA-specific ribonuclease (RNAse III) protein 2193109:2194068 forward	K - Transcription
>Hsero_1966	rosB	-2.58649	0.0136447	-1.33905	5.79616e-05	rosB Kef-type potassium efflux transporter (NAD-binding component) protein 2224212:2225852 forward	P - Inorganic ion transport and metabolism
>Hsero_0129	rplF	-2.07147	5.32792e-05	-1.05092	8.16779e-07	rplF 50S ribosomal subunit L6 protein 140475:141008 forward	J - Translation, ribosomal structure and biogenesis
>Hsero_3850	rplM	3.06178	1.24095e-07	1.60699	8.32616e-10	rplM 50S ribosomal subunit L13 protein 4408276:4408704 reverse	J - Translation, ribosomal structure and biogenesis
>Hsero_0364	rplU	3.24295	4.03927e-10	1.69478	1.97311e-11	rplU 50S ribosomal subunit L21 protein 398080:398391 forward	J - Translation, ribosomal structure and biogenesis
>Hsero_1182	rpmG	3.91863	7.81028e-07	1.97286	0.00126057	rpmG 50S ribosomal subunit L33 protein 1348557:1348724 reverse	J - Translation, ribosomal structure and biogenesis
>Hsero_2129	rpoZ	-2.54791	5.07861e-06	-1.40468	0.00248925	rpoZ DNA-directed RNA polymerase omega subunit protein 2395843:2396046 reverse	K - Transcription
>Hsero_0110	rpsG	2.10171	7.89156e-05	1.08892	1.06172e-05	rpsG 30s ribosomal subunit S7 protein 128950:129420 forward	J - Translation, ribosomal structure and biogenesis
>Hsero_3849	rpsI	2.62656	1.49928e-06	1.40022	3.82938e-08	rpsI 30S ribosomal subunit S9 protein 4407874:4408266 reverse	J - Translation, ribosomal structure and biogenesis
>Hsero_0113	rpsJ	-2.26183	4.55045e-05	-1.24949	0.000715386	rpsJ 30S ribosomal subunit S10 protein 133053:133370 forward	J - Translation, ribosomal structure and biogenesis
>Hsero_0109	rpsL	2.06771	3.99028e-05	1.06085	4.57492e-06	rpsL 30s ribosomal subunit S12 protein 128410:128793 forward	J - Translation, ribosomal structure and biogenesis
>Hsero_0137	rpsM	-2.54211	5.81903e-07	-1.36425	3.66134e-08	rpsM 30S ribosomal subunit S13 protein 144341:144706 forward	J - Translation, ribosomal structure and biogenesis
>Hsero_0866	rpsU	3.73486	1.24496e-11	1.89654	2.607e-15	rpsU 30S ribosomal subunit S21 protein 961825:962037 forward	J - Translation, ribosomal structure and biogenesis
>Hsero_0481	rrfA	-2.22841	9.19972e-05	-1.13982	0.000632386	rrfA 5S ribosomal RNA 524747:524860 forward	rrfA
>Hsero_2175	rsuA_3	2.4884	0.00133246	1.28421	0.000284667	rsuA RNA pseudouridylate synthase protein 2448891:2449637 reverse	J - Translation, ribosomal structure and biogenesis
>Hsero_2974	sdhC	-2.82523	2.3956e-06	-1.56222	3.91448e-06	sdhC succinate dehydrogenase, hydrophobic subunit, cytochrome b556 with SdhD protein 3387774:3388184 reverse	C - Energy production and conversion
>Hsero_1643	smtA	-2.2171	0.0239053	-1.10513	0.00541657	smtA UbiE/COQ5 family SAM-dependent methyltransferase protein 1864892:1865653 forward	H - Coenzyme transport and metabolism
>Hsero_1607	soxR	-4.91042	7.25502e-20	-2.29237	1.39484e-16	soxR transcription regulator protein 1833793:1834218 reverse	K - Transcription
>Hsero_0062	speB_1	2.32243	6.36038e-06	1.20394	6.7265e-07	speB arginase/agmatinase/formimionoglutamate hydrolase protein 75471:76379 forward	E - Amino acid transport and metabolism
>Hsero_1899	splB	-3.15395	0.00527222	-1.69442	3.49066e-06	splB DNA repair photolyase protein 2156935:2158188 forward	L - DNA Replication, recombination and repair
>Hsero_4045	sspB	-2.25441	3.7262e-07	-1.18172	1.03211e-06	sspB stringent starvation B protein 4642298:4642795 reverse	R - General function prediction only
>Hsero_1652	ssuF	4.60238	4.37914e-06	2.03777	0.000960938	ssuF molybdopterin-binding protein 1874417:1874632 forward	H - Coenzyme transport and metabolism
>Hsero_3279	sua5_2	-2.22162	0.00453407	-1.11626	0.00372287	sua5 translation factor (SUA5) protein 3756828:3757463 reverse	J - Translation, ribosomal structure and biogenesis
>Hsero_2410	tam	2.8313	0.000472701	1.57047	5.80714e-06	tam trans-aconitate methyltransferase protein 2737839:2738642 forward	R - General function prediction only
>Hsero_0455	tar_1	-2.58012	1.01722e-07	-1.37217	1.07199e-11	tar methyl-accepting chemotaxis protein 496319:498010 forward	T;N - Signal transduction mechanisms;Cell motility
>Hsero_2019	tar_2	3.00302	0.000956549	1.59414	1.71329e-08	tar methyl-accepting chemotaxis protein 2282875:2284536 forward	T;N - Signal transduction mechanisms;Cell motility
>Hsero_2164	tar_3	2.67926	2.10389e-08	1.42147	3.24533e-13	tar methyl-accepting chemotaxis transmembrane protein 2429486:2431297 forward	T;N - Signal transduction mechanisms;Cell motility
>Hsero_4656	tar_5	-2.31427	1.39858e-07	-1.2228	4.43957e-10	tar methyl-accepting chemotaxis transducer transmembrane protein 5343999:5345600 forward	T;N - Signal transduction mechanisms;Cell motility
>Hsero_4546	tas	2.21955	0.0128358	1.14551	0.000330604	tas aryl-alcohol dehydrogenase protein 5209441:5210475 reverse	C - Energy production and conversion
>Hsero_3389	tauA_5	10.3891	2.01118e-13	3.4096	4.1643e-23	tauA ABC-type nitrate/sulfonate/bicarbonate transport systems, periplasmic component protein 3886514:3887527 reverse	P - Inorganic ion transport and metabolism
>Hsero_3390	tauA_6	6.0651	7.93127e-11	2.71135	3.42162e-17	tauA ABC-type nitrate/sulfonate/bicarbonate transport system, periplasmic component protein 3887593:3888654 reverse	P - Inorganic ion transport and metabolism
>Hsero_3388	tauB_6	7.0424	0.000158574	2.9701	2.38189e-07	tauB ABC-type nitrate/sulfonate/bicarbonate transport system, ATPase component protein 3885544:3886371 reverse	P - Inorganic ion transport and metabolism
>Hsero_3387	tauC_6	4.52195	0.000553335	2.26905	2.50741e-06	tauC ABC-type nitrate/sulfonate/bicarbonate transport system, permease component protein 3884659:3885513 reverse	P - Inorganic ion transport and metabolism
>Hsero_4657	tauD	-3.07136	3.97754e-09	-1.63807	1.45126e-11	tauD alpha-ketoglutarate-dependent taurine dioxygenase oxidoreductase protein 5345564:5346538 reverse	Q - Secondary metabolites biosynthesis, transport and catabolism
>Hsero_4535	tctC	-8.70909	4.76056e-10	-3.13153	3.50344e-15	tctC tricarboxylic acid transport protein 5195440:5196402 reverse	C - Energy production and conversion
>Hsero_0430	thiE	2.01549	0.0025714	1.0336	0.00108101	thiE thiamine monophosphate synthase protein 466601:467233 forward	H - Coenzyme transport and metabolism
>Hsero_4533	thiP	-2.96196	0.0227755	-1.56189	1.78924e-05	thiP ABC-type Fe3+ transport system, permease component protein 5192208:5194019 reverse	P - Inorganic ion transport and metabolism
>Hsero_2094	thrA	2.00911	0.0025603	1.01694	4.16693e-05	thrA homoserine dehydrogenase protein 2353533:2354843 forward	E - Amino acid transport and metabolism
>Hsero_2096	thrC	2.64438	1.50704e-07	1.44217	1.62246e-10	thrC threonine synthase protein 2355671:2357131 forward	E - Amino acid transport and metabolism
>Hsero_0303	tktA1	2.10342	2.97315e-05	1.07638	5.11618e-08	tktA1 transketolase N-terminal subunit protein 325445:326263 forward	G - Carbohydrate transport and metabolism
>Hsero_3267	tolC_4	-4.13206	0.00437428	-2.11486	9.11906e-08	tolC outer membrane multidrug resistance lipoprotein 3740253:3741800 forward	M;U - Cell wall
>Hsero_2722	tpd	-2.94225	6.71129e-06	-1.55754	1.39729e-05	tpd high-affinity Fe2+ transport periplasmic protein 3101159:3101704 reverse	P - Inorganic ion transport and metabolism
>Hsero_0479	trnA_1	-2.32615	0.0222136	-1.2314	0.163723	trnA tRNA-Ala 521380:521455 forward	trnA
>Hsero_4191	trnF	-5.44243	1.67172e-05	-2.44706	0.00766585	trnF tRNA-Phe 4797552:4797627 forward	trnF
>Hsero_1215	trnK_1	-2.24736	0.011583	-1.17542	0.107677	trnK tRNA-Lys 1374570:1374645 reverse	trnK
>Hsero_1766	trnL_2	-3.39735	0.00531101	-1.77017	0.0760405	trnL tRNA-Leu 1997882:1997966 forward	trnL
>Hsero_1861	trnL_3	-2.80028	0.000294486	-1.50176	0.000723913	trnL tRNA-Leu 2111374:2111458 reverse	trnL
>Hsero_1970	trnL_4	-3.03857	0.000440997	-1.61065	0.0209603	trnL tRNA-Leu 2228451:2228537 reverse	trnL
>Hsero_2936	trnL_6	-2.53393	0.00181432	-1.35402	0.0399827	trnL tRNA-Leu 3334822:3334906 forward	trnL
>Hsero_0871	trnM_2	2.11773	0.0310922	1.06981	0.182146	trnM tRNA-Met 967748:967826 forward	trnM
>Hsero_3220	trnM_3	-3.02921	0.000492619	-1.60411	0.0307382	trnM tRNA-Met 3683038:3683114 reverse	trnM
>Hsero_0362	trnP_1	-2.20383	0.0287434	-1.14481	0.193632	trnP tRNA-Pro 396690:396766 reverse	trnP
>Hsero_3919	trnQ_2	-2.2549	0.00338724	-1.17901	0.0496662	trnQ tRNA-Gln 4483909:4483985 forward	trnQ
>Hsero_2902	trnR_2	-3.013	0.000664977	-1.59898	0.0266534	trnR tRNA-Arg 3299458:3299534 forward	trnR
>Hsero_1912	trnS_2	-2.01155	0.0108863	-1.01331	0.0915289	trnS tRNA-Ser 2171862:2171951 forward	trnS
>Hsero_2140	trnS_3	-2.65543	4.48989e-05	-1.41308	0.00229461	trnS tRNA-Ser 2406156:2406249 reverse	trnS
>Hsero_2804	trnS_4	-4.47832	2.74426e-10	-2.16597	1.41882e-14	trnS tRNA-Ser 3201588:3201677 forward	trnS
>Hsero_4044	trnT_3	-2.55538	0.0208729	-1.36059	0.158664	trnT tRNA-Thr 4642198:4642273 reverse	trnT
>Hsero_2579	trnV_3	-2.52175	0.000346865	-1.33788	0.0174518	trnV tRNA-Val 2940209:2940284 reverse	trnV
>Hsero_0094	trnY	-2.21396	0.0516944	-1.15239	0.236158	trnY tRNA-Tyr 109986:110071 forward	trnY
>Hsero_3292	trpB	-2.23087	1.24091e-06	-1.18011	2.04882e-08	trpB tryptophan synthase (beta chain) protein 3770564:3771823 reverse	E - Amino acid transport and metabolism
>Hsero_3602	truB	-2.04093	0.000344154	-1.00048	6.40992e-05	truB tRNA pseudouridine synthase B protein 4129881:4130858 reverse	J - Translation, ribosomal structure and biogenesis
>Hsero_2253	tsaC	-5.01053	2.25923e-15	-2.30457	3.24626e-16	tsaC toluenesulfonate Zinc-independent alcohol dehydrogenase protein 2541578:2542336 reverse	I;Q;R - Lipid transport and metabolism;Secondary metabolites biosynthesis, transport and catabolism;General function prediction only
>Hsero_0720	tsr_1	2.5347	1.18251e-07	1.37316	5.0115e-11	tsr methyl-accepting chemotaxis transducer transmembrane protein I 785665:787308 reverse	T;N - Signal transduction mechanisms;Cell motility
>Hsero_2619	tsr_3	-2.06625	0.000235655	-1.06386	4.06791e-05	tsr methyl-accepting chemotaxis II protein 2989192:2990820 forward	T;N - Signal transduction mechanisms;Cell motility
>Hsero_3488	tsr_5	3.58518	7.76076e-13	1.85024	4.51464e-24	tsr methyl-accepting chemotaxis transducer transmembrane protein 3998725:4000353 forward	T;N - Signal transduction mechanisms;Cell motility
>Hsero_1469	ttuC	-4.40392	2.04586e-17	-2.14667	8.93282e-31	ttuC tartrate dehydrogenase protein 1690575:1691654 reverse	G - Carbohydrate transport and metabolism
>Hsero_3795	ugpB_2	-2.11922	0.00101131	-1.0617	0.00016071	ugpB ABC-type glycerol-3-phosphate transport system, periplasmic component protein 4350051:4351364 reverse	G - Carbohydrate transport and metabolism
>Hsero_3470	umuD	-2.2106	0.00224291	-1.15003	0.00484256	umuD SOS mutagenesis protein 3983359:3983784 reverse	K;T - Transcription;Signal transduction mechanisms
>Hsero_4725	ureJ	2.86877	0.0024997	1.55808	0.000467961	ureJ urease accessory UreJ transmembrane protein 5419430:5420041 forward	O - Posttranslational modification, protein turnover, chaperones
>Hsero_1942	uvrC_1	2.19205	0.00108922	1.16219	1.73329e-06	uvrC excinuclease ABC subunit C (SOS response DNA repair protein) protein 2198327:2200192 forward	L - DNA Replication, recombination and repair
>Hsero_3992	vanA	3.59956	0.000765223	1.91275	1.00264e-06	vanA vanillate O-demethylase oxygenase subunit oxidoreductase protein 4579217:4580266 reverse	C - Energy production and conversion
>Hsero_3325	wcaG_2	2.06705	0.010021	1.01951	0.00135326	wcaG nucleoside-diphosphate-sugar epimerase protein 3813645:3814526 reverse	G - Carbohydrate transport and metabolism
>Hsero_4414	wcaG_3	2.17251	0.00209255	1.13166	6.15938e-05	wcaG GDP-4-keto-6-deoxy-D-mannose-3, 5-epimerase-4-reductase protein 5044314:5045303 forward	G - Carbohydrate transport and metabolism
>Hsero_4220	wecB_2	-2.56238	1.25216e-08	-1.37949	5.90008e-10	wecB UDP-N-acetylglucosamine 2-epimerase protein 4826977:4828107 forward	M - Cell wall
>Hsero_4193	wecC_2	-2.38234	2.11132e-06	-1.24799	2.2907e-10	wecC NDP-N-acetyl-D-mannosaminuronate dehydrogenase protein 4798122:4799396 forward	M - Cell wall
>Hsero_1166	xseA	2.09311	0.0146548	1.06914	9.34758e-05	xseA exodeoxyribonuclease VII, large subunit protein 1331609:1332925 reverse	L - DNA Replication, recombination and repair
>Hsero_4331	ycfQ	4.04468	1.26077e-11	2.01068	6.60734e-13	ycfQ TetR family transcription regulator protein 4956437:4957069 reverse	K - Transcription
>Hsero_3926	ygjT	-13.2046	2.52343e-32	-3.76795	2.06455e-41	ygjT transport protein 4496995:4497939 reverse	P - Inorganic ion transport and metabolism
>Hsero_0164	yibP	-3.43412	2.74275e-11	-1.78029	4.30258e-18	yibP membrane-bound metallopeptidase protein 170458:171870 forward	D - Cell cycle control, cell division, chromosome partitioning
>Hsero_3784	yncB	2.13745	0.0228505	1.07201	0.00122007	yncB NADP-dependent oxidoreductase protein 4338560:4339591 reverse	R - General function prediction only
